# Supplementary material for: Global, regional, and national burden of IHD attributable to PM pollution aged 70 and above: an age-period-cohort modeling and frontiers analysis study
Source: Front Public Health. 2025 Jun 4;13:1573599. doi: 10.3389/fpubh.2025.1573599 (PMC12174465; doi:10.3389/fpubh.2025.1573599)
Supplement: Supplementary file 1 [file Data_Sheet_1.csv]

measure_id	measure_name	location_id	location_name	sex_id	sex_name	age_id	age_name	cause_id	cause_name	rei_id	rei_name	metric_id	metric_name	year	val	upper	lower
1	Deaths	6	China	3	Both	26	70+ years	491	Cardiovascular diseases	380	Particulate matter pollution	3	Rate	2021	910.31321681645	1145.83750982022	692.12859561023
1	Deaths	10	Cambodia	3	Both	26	70+ years	491	Cardiovascular diseases	380	Particulate matter pollution	3	Rate	2021	1267.46693622787	1523.31884934292	986.72169768395
1	Deaths	8	Taiwan (Province of China)	3	Both	26	70+ years	491	Cardiovascular diseases	380	Particulate matter pollution	3	Rate	2021	121.04256685098001	153.63078020906002	90.87171854877
1	Deaths	7	Democratic People's Republic of Korea	3	Both	26	70+ years	491	Cardiovascular diseases	380	Particulate matter pollution	3	Rate	2021	1448.31536629824	1802.8179716567502	1107.18118664338
1	Deaths	12	Lao People's Democratic Republic	3	Both	26	70+ years	491	Cardiovascular diseases	380	Particulate matter pollution	3	Rate	2021	1463.59885434697	1861.07972546782	1017.68967434937
1	Deaths	11	Indonesia	3	Both	26	70+ years	491	Cardiovascular diseases	380	Particulate matter pollution	3	Rate	2021	762.81861476217	1017.5942093966399	527.96773006019
1	Deaths	15	Myanmar	3	Both	26	70+ years	491	Cardiovascular diseases	380	Particulate matter pollution	3	Rate	2021	1385.68338742793	1772.79540935277	1042.7103901127
1	Deaths	13	Malaysia	3	Both	26	70+ years	491	Cardiovascular diseases	380	Particulate matter pollution	3	Rate	2021	376.62949390601	516.68190682151	259.38579991032003
1	Deaths	17	Sri Lanka	3	Both	26	70+ years	491	Cardiovascular diseases	380	Particulate matter pollution	3	Rate	2021	577.59898979042	961.2069095348701	296.75558848822
1	Deaths	19	Timor-Leste	3	Both	26	70+ years	491	Cardiovascular diseases	380	Particulate matter pollution	3	Rate	2021	1193.74832404892	1595.8267952852898	750.82145645742
1	Deaths	14	Maldives	3	Both	26	70+ years	491	Cardiovascular diseases	380	Particulate matter pollution	3	Rate	2021	231.74664298849	360.44768345896	128.69950587841
1	Deaths	16	Philippines	3	Both	26	70+ years	491	Cardiovascular diseases	380	Particulate matter pollution	3	Rate	2021	789.6737425212101	989.77870655126	576.6951643656499
1	Deaths	18	Thailand	3	Both	26	70+ years	491	Cardiovascular diseases	380	Particulate matter pollution	3	Rate	2021	318.54686386673	425.38960464688	228.6410178801
1	Deaths	23	Kiribati	3	Both	26	70+ years	491	Cardiovascular diseases	380	Particulate matter pollution	3	Rate	2021	930.78129440407	1182.63997489234	705.83583077885
1	Deaths	25	Micronesia (Federated States of)	3	Both	26	70+ years	491	Cardiovascular diseases	380	Particulate matter pollution	3	Rate	2021	904.02536620115	1296.02262575346	588.4145065540799
1	Deaths	22	Fiji	3	Both	26	70+ years	491	Cardiovascular diseases	380	Particulate matter pollution	3	Rate	2021	598.4233617203099	1039.77429838116	197.24939869418998
1	Deaths	20	Viet Nam	3	Both	26	70+ years	491	Cardiovascular diseases	380	Particulate matter pollution	3	Rate	2021	917.12705648109	1154.892140763	654.19477260604
1	Deaths	24	Marshall Islands	3	Both	26	70+ years	491	Cardiovascular diseases	380	Particulate matter pollution	3	Rate	2021	792.8047583077699	1159.68283769905	533.92286306336
1	Deaths	27	Samoa	3	Both	26	70+ years	491	Cardiovascular diseases	380	Particulate matter pollution	3	Rate	2021	1195.39179911379	1558.99624992808	810.70782271367
1	Deaths	29	Tonga	3	Both	26	70+ years	491	Cardiovascular diseases	380	Particulate matter pollution	3	Rate	2021	601.76829741846	847.8945518961899	366.32336421359
1	Deaths	26	Papua New Guinea	3	Both	26	70+ years	491	Cardiovascular diseases	380	Particulate matter pollution	3	Rate	2021	1234.07776742751	1583.59435321614	912.4917263998
1	Deaths	28	Solomon Islands	3	Both	26	70+ years	491	Cardiovascular diseases	380	Particulate matter pollution	3	Rate	2021	1962.96606868098	2426.09121437997	1576.9031244132598
1	Deaths	30	Vanuatu	3	Both	26	70+ years	491	Cardiovascular diseases	380	Particulate matter pollution	3	Rate	2021	1714.0675298661702	2032.32240116328	1395.37724767999
1	Deaths	34	Azerbaijan	3	Both	26	70+ years	491	Cardiovascular diseases	380	Particulate matter pollution	3	Rate	2021	1038.74913402028	1590.0890999954902	570.4442165200201
1	Deaths	36	Kazakhstan	3	Both	26	70+ years	491	Cardiovascular diseases	380	Particulate matter pollution	3	Rate	2021	836.1462430038699	1124.5977962757402	580.34276120945
1	Deaths	33	Armenia	3	Both	26	70+ years	491	Cardiovascular diseases	380	Particulate matter pollution	3	Rate	2021	1008.30603450632	1337.09327589023	689.58004938398
1	Deaths	38	Mongolia	3	Both	26	70+ years	491	Cardiovascular diseases	380	Particulate matter pollution	3	Rate	2021	1162.14880413178	1555.05271089743	802.61977058091
1	Deaths	40	Turkmenistan	3	Both	26	70+ years	491	Cardiovascular diseases	380	Particulate matter pollution	3	Rate	2021	1058.65725735363	1634.64459897796	613.9568129447999
1	Deaths	35	Georgia	3	Both	26	70+ years	491	Cardiovascular diseases	380	Particulate matter pollution	3	Rate	2021	709.95428891402	1013.49900041187	426.89862586355997
1	Deaths	37	Kyrgyzstan	3	Both	26	70+ years	491	Cardiovascular diseases	380	Particulate matter pollution	3	Rate	2021	1309.17849143185	1661.4905307183299	977.6638175547599
1	Deaths	39	Tajikistan	3	Both	26	70+ years	491	Cardiovascular diseases	380	Particulate matter pollution	3	Rate	2021	1595.85586386623	1995.5097636077599	1222.02643757899
1	Deaths	41	Uzbekistan	3	Both	26	70+ years	491	Cardiovascular diseases	380	Particulate matter pollution	3	Rate	2021	1613.6376473941598	2082.70712667007	1170.53000924172
1	Deaths	44	Bosnia and Herzegovina	3	Both	26	70+ years	491	Cardiovascular diseases	380	Particulate matter pollution	3	Rate	2021	912.02089765503	1235.66243527468	632.6677675295
1	Deaths	43	Albania	3	Both	26	70+ years	491	Cardiovascular diseases	380	Particulate matter pollution	3	Rate	2021	692.71822103791	1038.14598286392	439.19502575583
1	Deaths	45	Bulgaria	3	Both	26	70+ years	491	Cardiovascular diseases	380	Particulate matter pollution	3	Rate	2021	697.79350748337	1015.97242820555	521.58511758693
1	Deaths	49	North Macedonia	3	Both	26	70+ years	491	Cardiovascular diseases	380	Particulate matter pollution	3	Rate	2021	1065.42544104929	1366.20290058046	805.3722526512199
1	Deaths	47	Czechia	3	Both	26	70+ years	491	Cardiovascular diseases	380	Particulate matter pollution	3	Rate	2021	278.36627486061	359.43567998488	200.09286269613997
1	Deaths	46	Croatia	3	Both	26	70+ years	491	Cardiovascular diseases	380	Particulate matter pollution	3	Rate	2021	394.13306477174	502.37342872376	288.86409362136004
1	Deaths	53	Serbia	3	Both	26	70+ years	491	Cardiovascular diseases	380	Particulate matter pollution	3	Rate	2021	968.63416018724	1323.25602161093	716.13143623274
1	Deaths	48	Hungary	3	Both	26	70+ years	491	Cardiovascular diseases	380	Particulate matter pollution	3	Rate	2021	370.29567422028	554.26218158681	259.87928138762
1	Deaths	51	Poland	3	Both	26	70+ years	491	Cardiovascular diseases	380	Particulate matter pollution	3	Rate	2021	399.34942025473003	517.30411072505	303.35721592498
1	Deaths	50	Montenegro	3	Both	26	70+ years	491	Cardiovascular diseases	380	Particulate matter pollution	3	Rate	2021	939.29523898572	1611.32858642708	639.20659009137
1	Deaths	57	Belarus	3	Both	26	70+ years	491	Cardiovascular diseases	380	Particulate matter pollution	3	Rate	2021	791.11254525347	1091.22946115397	546.60856462625
1	Deaths	55	Slovenia	3	Both	26	70+ years	491	Cardiovascular diseases	380	Particulate matter pollution	3	Rate	2021	150.35039901645	198.51297618334002	106.97326627986
1	Deaths	52	Romania	3	Both	26	70+ years	491	Cardiovascular diseases	380	Particulate matter pollution	3	Rate	2021	492.76783278509	698.4052398779401	354.41379628306004
1	Deaths	61	Republic of Moldova	3	Both	26	70+ years	491	Cardiovascular diseases	380	Particulate matter pollution	3	Rate	2021	662.4573683767401	954.52544171255	425.53894444159
1	Deaths	54	Slovakia	3	Both	26	70+ years	491	Cardiovascular diseases	380	Particulate matter pollution	3	Rate	2021	458.62022358760004	589.28875775776	337.11786608076
1	Deaths	59	Latvia	3	Both	26	70+ years	491	Cardiovascular diseases	380	Particulate matter pollution	3	Rate	2021	397.94551378233	589.99031734019	260.18591889885
1	Deaths	58	Estonia	3	Both	26	70+ years	491	Cardiovascular diseases	380	Particulate matter pollution	3	Rate	2021	77.29846519924	152.96032423655	23.80231054362
1	Deaths	60	Lithuania	3	Both	26	70+ years	491	Cardiovascular diseases	380	Particulate matter pollution	3	Rate	2021	314.96640026311997	452.35464631448997	189.07506017518
1	Deaths	62	Russian Federation	3	Both	26	70+ years	491	Cardiovascular diseases	380	Particulate matter pollution	3	Rate	2021	394.2482277248	608.51447261969	236.3577372768
1	Deaths	66	Brunei Darussalam	3	Both	26	70+ years	491	Cardiovascular diseases	380	Particulate matter pollution	3	Rate	2021	66.30206214904	130.6592589077	13.83488057021
1	Deaths	68	Republic of Korea	3	Both	26	70+ years	491	Cardiovascular diseases	380	Particulate matter pollution	3	Rate	2021	199.11871247578003	269.84739337393	132.76681959632
1	Deaths	63	Ukraine	3	Both	26	70+ years	491	Cardiovascular diseases	380	Particulate matter pollution	3	Rate	2021	908.08789102292	1445.2504360426701	527.33520117819
1	Deaths	72	New Zealand	3	Both	26	70+ years	491	Cardiovascular diseases	380	Particulate matter pollution	3	Rate	2021	55.77691324786	94.09085021741	22.23016792473
1	Deaths	71	Australia	3	Both	26	70+ years	491	Cardiovascular diseases	380	Particulate matter pollution	3	Rate	2021	67.04259895661	98.72000874102001	38.93146065288
1	Deaths	69	Singapore	3	Both	26	70+ years	491	Cardiovascular diseases	380	Particulate matter pollution	3	Rate	2021	110.11536295449001	166.7341641053	58.54642994631
1	Deaths	67	Japan	3	Both	26	70+ years	491	Cardiovascular diseases	380	Particulate matter pollution	3	Rate	2021	83.57839043562001	128.17903462588	44.06770324995
1	Deaths	76	Belgium	3	Both	26	70+ years	491	Cardiovascular diseases	380	Particulate matter pollution	3	Rate	2021	87.55837863397001	117.00725950987	59.02914723067
1	Deaths	74	Andorra	3	Both	26	70+ years	491	Cardiovascular diseases	380	Particulate matter pollution	3	Rate	2021	62.737874221569996	100.98093955514999	33.36270073518
1	Deaths	75	Austria	3	Both	26	70+ years	491	Cardiovascular diseases	380	Particulate matter pollution	3	Rate	2021	138.98709249148	188.12225775944	94.10397835764
1	Deaths	79	Finland	3	Both	26	70+ years	491	Cardiovascular diseases	380	Particulate matter pollution	3	Rate	2021	31.67142098501	69.49061558308	4.03585067947
1	Deaths	77	Cyprus	3	Both	26	70+ years	491	Cardiovascular diseases	380	Particulate matter pollution	3	Rate	2021	179.06094981949	237.01313228329	129.36199901075
1	Deaths	78	Denmark	3	Both	26	70+ years	491	Cardiovascular diseases	380	Particulate matter pollution	3	Rate	2021	66.81080187661	95.54703614878	40.31507768835
1	Deaths	80	France	3	Both	26	70+ years	491	Cardiovascular diseases	380	Particulate matter pollution	3	Rate	2021	63.85305887791	89.22384900363001	40.92942283418
1	Deaths	81	Germany	3	Both	26	70+ years	491	Cardiovascular diseases	380	Particulate matter pollution	3	Rate	2021	116.58487095928	160.67566193619	76.16795129115
1	Deaths	83	Iceland	3	Both	26	70+ years	491	Cardiovascular diseases	380	Particulate matter pollution	3	Rate	2021	25.90119166468	57.97711653177	4.73751396948
1	Deaths	89	Netherlands	3	Both	26	70+ years	491	Cardiovascular diseases	380	Particulate matter pollution	3	Rate	2021	87.10026807139	116.14116363887999	60.08945529398999
1	Deaths	85	Israel	3	Both	26	70+ years	491	Cardiovascular diseases	380	Particulate matter pollution	3	Rate	2021	138.73576823555	176.07588783631	101.57164300122
1	Deaths	87	Luxembourg	3	Both	26	70+ years	491	Cardiovascular diseases	380	Particulate matter pollution	3	Rate	2021	64.00963256048999	94.43065991027	35.60416365887
1	Deaths	84	Ireland	3	Both	26	70+ years	491	Cardiovascular diseases	380	Particulate matter pollution	3	Rate	2021	52.691803743760005	82.27298539542001	25.85230927504
1	Deaths	82	Greece	3	Both	26	70+ years	491	Cardiovascular diseases	380	Particulate matter pollution	3	Rate	2021	243.27816226566	308.89914246458	180.00332889889
1	Deaths	86	Italy	3	Both	26	70+ years	491	Cardiovascular diseases	380	Particulate matter pollution	3	Rate	2021	154.97403615155	201.72085951852998	110.87384116043
1	Deaths	91	Portugal	3	Both	26	70+ years	491	Cardiovascular diseases	380	Particulate matter pollution	3	Rate	2021	57.68482032432	89.14890575253	31.00866824052
1	Deaths	93	Sweden	3	Both	26	70+ years	491	Cardiovascular diseases	380	Particulate matter pollution	3	Rate	2021	33.10425900371	62.64899491571	9.699993664259999
1	Deaths	88	Malta	3	Both	26	70+ years	491	Cardiovascular diseases	380	Particulate matter pollution	3	Rate	2021	137.36941067461	183.95156646189	93.36789610968
1	Deaths	94	Switzerland	3	Both	26	70+ years	491	Cardiovascular diseases	380	Particulate matter pollution	3	Rate	2021	70.65246732399	100.96508153711	43.40700046282
1	Deaths	90	Norway	3	Both	26	70+ years	491	Cardiovascular diseases	380	Particulate matter pollution	3	Rate	2021	29.11984035356	51.53449804344	10.679116568329999
1	Deaths	92	Spain	3	Both	26	70+ years	491	Cardiovascular diseases	380	Particulate matter pollution	3	Rate	2021	63.55245042028	90.48828149877001	39.53892981079
1	Deaths	98	Chile	3	Both	26	70+ years	491	Cardiovascular diseases	380	Particulate matter pollution	3	Rate	2021	183.65479285804	250.62367160898	122.76658788384
1	Deaths	102	United States of America	3	Both	26	70+ years	491	Cardiovascular diseases	380	Particulate matter pollution	3	Rate	2021	57.81590308209	94.17827986014001	27.596617897999998
1	Deaths	97	Argentina	3	Both	26	70+ years	491	Cardiovascular diseases	380	Particulate matter pollution	3	Rate	2021	145.29519935138998	233.67588265259002	74.39130575024
1	Deaths	95	United Kingdom	3	Both	26	70+ years	491	Cardiovascular diseases	380	Particulate matter pollution	3	Rate	2021	77.41318558033001	106.64843916364	49.02106545680999
1	Deaths	101	Canada	3	Both	26	70+ years	491	Cardiovascular diseases	380	Particulate matter pollution	3	Rate	2021	30.68812569585	55.07343123826	11.165907656769999
1	Deaths	99	Uruguay	3	Both	26	70+ years	491	Cardiovascular diseases	380	Particulate matter pollution	3	Rate	2021	119.42663409768	204.86621549837	45.56229281276
1	Deaths	106	Bahamas	3	Both	26	70+ years	491	Cardiovascular diseases	380	Particulate matter pollution	3	Rate	2021	216.48089909537	411.16551933712	77.3757591378
1	Deaths	108	Belize	3	Both	26	70+ years	491	Cardiovascular diseases	380	Particulate matter pollution	3	Rate	2021	332.5135984919	534.58301445023	164.11348768134
1	Deaths	107	Barbados	3	Both	26	70+ years	491	Cardiovascular diseases	380	Particulate matter pollution	3	Rate	2021	320.39665680209004	541.20809644108	133.06098125235002
1	Deaths	105	Antigua and Barbuda	3	Both	26	70+ years	491	Cardiovascular diseases	380	Particulate matter pollution	3	Rate	2021	262.31869997333996	469.40870618678	94.25639167861
1	Deaths	109	Cuba	3	Both	26	70+ years	491	Cardiovascular diseases	380	Particulate matter pollution	3	Rate	2021	366.19566655408	587.81700254383	178.78444770036
1	Deaths	111	Dominican Republic	3	Both	26	70+ years	491	Cardiovascular diseases	380	Particulate matter pollution	3	Rate	2021	405.95132307547	706.37945060351	151.34579613638
1	Deaths	113	Guyana	3	Both	26	70+ years	491	Cardiovascular diseases	380	Particulate matter pollution	3	Rate	2021	609.26320786932	983.41541822185	287.22498591912
1	Deaths	117	Saint Vincent and the Grenadines	3	Both	26	70+ years	491	Cardiovascular diseases	380	Particulate matter pollution	3	Rate	2021	418.40284193575	742.8193619205	168.00784260118002
1	Deaths	114	Haiti	3	Both	26	70+ years	491	Cardiovascular diseases	380	Particulate matter pollution	3	Rate	2021	1720.88422728346	2220.51590334908	1302.04960023564
1	Deaths	119	Trinidad and Tobago	3	Both	26	70+ years	491	Cardiovascular diseases	380	Particulate matter pollution	3	Rate	2021	393.19702293134	714.6344565626	138.28149934891
1	Deaths	116	Saint Lucia	3	Both	26	70+ years	491	Cardiovascular diseases	380	Particulate matter pollution	3	Rate	2021	314.26127096038	525.56366307357	133.34967620432
1	Deaths	118	Suriname	3	Both	26	70+ years	491	Cardiovascular diseases	380	Particulate matter pollution	3	Rate	2021	442.01445332419	731.44845477687	210.94699304314
1	Deaths	110	Dominica	3	Both	26	70+ years	491	Cardiovascular diseases	380	Particulate matter pollution	3	Rate	2021	398.85815388404995	664.3651426663699	182.95919819161
1	Deaths	121	Bolivia (Plurinational State of)	3	Both	26	70+ years	491	Cardiovascular diseases	380	Particulate matter pollution	3	Rate	2021	409.95098633327996	633.24427093145	272.35578189422
1	Deaths	115	Jamaica	3	Both	26	70+ years	491	Cardiovascular diseases	380	Particulate matter pollution	3	Rate	2021	321.70913131396	480.8076552147	177.21278283912
1	Deaths	112	Grenada	3	Both	26	70+ years	491	Cardiovascular diseases	380	Particulate matter pollution	3	Rate	2021	388.16187589789	686.36852231413	157.3815568624
1	Deaths	123	Peru	3	Both	26	70+ years	491	Cardiovascular diseases	380	Particulate matter pollution	3	Rate	2021	242.12230476681	336.60912852107	166.22877454454
1	Deaths	125	Colombia	3	Both	26	70+ years	491	Cardiovascular diseases	380	Particulate matter pollution	3	Rate	2021	198.43892145288999	283.86576829409	128.11365985027
1	Deaths	126	Costa Rica	3	Both	26	70+ years	491	Cardiovascular diseases	380	Particulate matter pollution	3	Rate	2021	124.69903802121	175.66730937244	80.68502110553
1	Deaths	122	Ecuador	3	Both	26	70+ years	491	Cardiovascular diseases	380	Particulate matter pollution	3	Rate	2021	220.34769727175998	322.90333682398	134.95872897933
1	Deaths	128	Guatemala	3	Both	26	70+ years	491	Cardiovascular diseases	380	Particulate matter pollution	3	Rate	2021	486.84513862339	630.71139549573	319.28501805814
1	Deaths	132	Panama	3	Both	26	70+ years	491	Cardiovascular diseases	380	Particulate matter pollution	3	Rate	2021	123.93195581220999	200.8057957593	67.92495707666001
1	Deaths	127	El Salvador	3	Both	26	70+ years	491	Cardiovascular diseases	380	Particulate matter pollution	3	Rate	2021	334.30381698237	468.43170859930007	200.90196608973
1	Deaths	130	Mexico	3	Both	26	70+ years	491	Cardiovascular diseases	380	Particulate matter pollution	3	Rate	2021	249.5453460729	354.92113898792	160.09479277285
1	Deaths	131	Nicaragua	3	Both	26	70+ years	491	Cardiovascular diseases	380	Particulate matter pollution	3	Rate	2021	385.23302496864	499.84270023099003	279.25990424257
1	Deaths	136	Paraguay	3	Both	26	70+ years	491	Cardiovascular diseases	380	Particulate matter pollution	3	Rate	2021	273.68433205547996	492.96885192962	88.17081006727
1	Deaths	133	Venezuela (Bolivarian Republic of)	3	Both	26	70+ years	491	Cardiovascular diseases	380	Particulate matter pollution	3	Rate	2021	286.39299649433997	444.43402904835	158.12974043347
1	Deaths	135	Brazil	3	Both	26	70+ years	491	Cardiovascular diseases	380	Particulate matter pollution	3	Rate	2021	137.71523960399	199.21376095204	79.98679402501
1	Deaths	140	Bahrain	3	Both	26	70+ years	491	Cardiovascular diseases	380	Particulate matter pollution	3	Rate	2021	868.69760331335	1062.28895435754	681.70949202765
1	Deaths	129	Honduras	3	Both	26	70+ years	491	Cardiovascular diseases	380	Particulate matter pollution	3	Rate	2021	981.35338126171	1273.69807020991	730.8108074883501
1	Deaths	139	Algeria	3	Both	26	70+ years	491	Cardiovascular diseases	380	Particulate matter pollution	3	Rate	2021	675.73221099129	918.72808009973	448.75565622634997
1	Deaths	143	Iraq	3	Both	26	70+ years	491	Cardiovascular diseases	380	Particulate matter pollution	3	Rate	2021	1281.68141096158	1636.69654038672	943.37104398142
1	Deaths	141	Egypt	3	Both	26	70+ years	491	Cardiovascular diseases	380	Particulate matter pollution	3	Rate	2021	2010.66472034893	2483.20438902966	1557.14101284321
1	Deaths	142	Iran (Islamic Republic of)	3	Both	26	70+ years	491	Cardiovascular diseases	380	Particulate matter pollution	3	Rate	2021	706.0456269638	852.9696463201	546.4353660348601
1	Deaths	147	Libya	3	Both	26	70+ years	491	Cardiovascular diseases	380	Particulate matter pollution	3	Rate	2021	800.22931742784	1097.29264092106	564.5357506141099
1	Deaths	149	Palestine	3	Both	26	70+ years	491	Cardiovascular diseases	380	Particulate matter pollution	3	Rate	2021	801.96435957986	1037.66800749921	550.4086936063
1	Deaths	144	Jordan	3	Both	26	70+ years	491	Cardiovascular diseases	380	Particulate matter pollution	3	Rate	2021	440.27051728325	569.29835838022	320.53737207718
1	Deaths	151	Qatar	3	Both	26	70+ years	491	Cardiovascular diseases	380	Particulate matter pollution	3	Rate	2021	825.58659759493	1063.24826953075	604.43978687411
1	Deaths	146	Lebanon	3	Both	26	70+ years	491	Cardiovascular diseases	380	Particulate matter pollution	3	Rate	2021	345.93414721145	498.27153914231997	225.06560271294
1	Deaths	153	Syrian Arab Republic	3	Both	26	70+ years	491	Cardiovascular diseases	380	Particulate matter pollution	3	Rate	2021	1009.1833011454099	1365.75277210205	704.38523699758
1	Deaths	145	Kuwait	3	Both	26	70+ years	491	Cardiovascular diseases	380	Particulate matter pollution	3	Rate	2021	655.74547542117	843.57299528139	484.83267937861
1	Deaths	150	Oman	3	Both	26	70+ years	491	Cardiovascular diseases	380	Particulate matter pollution	3	Rate	2021	886.13795682632	1140.79682980401	634.9549254459
1	Deaths	148	Morocco	3	Both	26	70+ years	491	Cardiovascular diseases	380	Particulate matter pollution	3	Rate	2021	817.2233937724401	1070.4988002286	571.74262209015
1	Deaths	155	Türkiye	3	Both	26	70+ years	491	Cardiovascular diseases	380	Particulate matter pollution	3	Rate	2021	510.88874064852996	639.84603218413	381.41933887752
1	Deaths	154	Tunisia	3	Both	26	70+ years	491	Cardiovascular diseases	380	Particulate matter pollution	3	Rate	2021	600.4617571233	851.74984513996	390.08280501497
1	Deaths	157	Yemen	3	Both	26	70+ years	491	Cardiovascular diseases	380	Particulate matter pollution	3	Rate	2021	1462.68065845527	1954.2999708395298	1017.4079613199899
1	Deaths	156	United Arab Emirates	3	Both	26	70+ years	491	Cardiovascular diseases	380	Particulate matter pollution	3	Rate	2021	921.5096578895699	1198.73387981068	668.7804252859801
1	Deaths	152	Saudi Arabia	3	Both	26	70+ years	491	Cardiovascular diseases	380	Particulate matter pollution	3	Rate	2021	898.53414619768	1121.3318311513701	696.49374932065
1	Deaths	160	Afghanistan	3	Both	26	70+ years	491	Cardiovascular diseases	380	Particulate matter pollution	3	Rate	2021	1932.13678638397	2369.2791298102497	1531.70551932177
1	Deaths	162	Bhutan	3	Both	26	70+ years	491	Cardiovascular diseases	380	Particulate matter pollution	3	Rate	2021	568.74823506521	723.6767454794	417.38826749958
1	Deaths	164	Nepal	3	Both	26	70+ years	491	Cardiovascular diseases	380	Particulate matter pollution	3	Rate	2021	952.23827762985	1189.42973383725	735.53015016331
1	Deaths	163	India	3	Both	26	70+ years	491	Cardiovascular diseases	380	Particulate matter pollution	3	Rate	2021	796.63021012287	934.3848910759	654.6436746412601
1	Deaths	170	Congo	3	Both	26	70+ years	491	Cardiovascular diseases	380	Particulate matter pollution	3	Rate	2021	1094.08200004747	1361.84774777755	816.68227060261
1	Deaths	165	Pakistan	3	Both	26	70+ years	491	Cardiovascular diseases	380	Particulate matter pollution	3	Rate	2021	1102.24642700848	1365.8902381452501	870.7332523142001
1	Deaths	172	Equatorial Guinea	3	Both	26	70+ years	491	Cardiovascular diseases	380	Particulate matter pollution	3	Rate	2021	678.28833991621	1089.64486600946	383.29472905758
1	Deaths	168	Angola	3	Both	26	70+ years	491	Cardiovascular diseases	380	Particulate matter pollution	3	Rate	2021	791.9928756055	1067.1297570023598	533.29014140835
1	Deaths	161	Bangladesh	3	Both	26	70+ years	491	Cardiovascular diseases	380	Particulate matter pollution	3	Rate	2021	1151.26724379002	1410.64745356004	894.35467393577
1	Deaths	171	Democratic Republic of the Congo	3	Both	26	70+ years	491	Cardiovascular diseases	380	Particulate matter pollution	3	Rate	2021	1185.30943356471	1545.15575588674	894.4322857264699
1	Deaths	169	Central African Republic	3	Both	26	70+ years	491	Cardiovascular diseases	380	Particulate matter pollution	3	Rate	2021	1467.42071458242	1882.2011951792801	1099.50512842533
1	Deaths	173	Gabon	3	Both	26	70+ years	491	Cardiovascular diseases	380	Particulate matter pollution	3	Rate	2021	602.4779968799701	875.3093776257499	356.73063767268997
1	Deaths	177	Djibouti	3	Both	26	70+ years	491	Cardiovascular diseases	380	Particulate matter pollution	3	Rate	2021	653.9636039168499	927.4629840887001	430.96045477636
1	Deaths	179	Ethiopia	3	Both	26	70+ years	491	Cardiovascular diseases	380	Particulate matter pollution	3	Rate	2021	652.04669462761	795.585266112	510.18017424697996
1	Deaths	181	Madagascar	3	Both	26	70+ years	491	Cardiovascular diseases	380	Particulate matter pollution	3	Rate	2021	1326.90402489446	1688.59983456843	992.47682587505
1	Deaths	176	Comoros	3	Both	26	70+ years	491	Cardiovascular diseases	380	Particulate matter pollution	3	Rate	2021	827.07111350435	1064.56083718158	635.09092329714
1	Deaths	178	Eritrea	3	Both	26	70+ years	491	Cardiovascular diseases	380	Particulate matter pollution	3	Rate	2021	989.6193004644199	1261.41544572714	753.87868247552
1	Deaths	183	Mauritius	3	Both	26	70+ years	491	Cardiovascular diseases	380	Particulate matter pollution	3	Rate	2021	112.72976426179001	197.53556462004	38.33522408047
1	Deaths	180	Kenya	3	Both	26	70+ years	491	Cardiovascular diseases	380	Particulate matter pollution	3	Rate	2021	730.45016413735	943.36098466408	553.3393611023399
1	Deaths	185	Rwanda	3	Both	26	70+ years	491	Cardiovascular diseases	380	Particulate matter pollution	3	Rate	2021	954.4464663262901	1250.53944684045	701.86723651658
1	Deaths	175	Burundi	3	Both	26	70+ years	491	Cardiovascular diseases	380	Particulate matter pollution	3	Rate	2021	1045.8419380033101	1322.43017778407	816.47135481969
1	Deaths	187	Somalia	3	Both	26	70+ years	491	Cardiovascular diseases	380	Particulate matter pollution	3	Rate	2021	940.59002311376	1279.26679301007	673.73994425079
1	Deaths	182	Malawi	3	Both	26	70+ years	491	Cardiovascular diseases	380	Particulate matter pollution	3	Rate	2021	1083.1405986279601	1335.37218389432	871.9360894391801
1	Deaths	190	Uganda	3	Both	26	70+ years	491	Cardiovascular diseases	380	Particulate matter pollution	3	Rate	2021	842.81960421397	1079.6517660237	646.59185416374
1	Deaths	184	Mozambique	3	Both	26	70+ years	491	Cardiovascular diseases	380	Particulate matter pollution	3	Rate	2021	1199.82812783083	1514.9266841634198	896.9244124565399
1	Deaths	189	United Republic of Tanzania	3	Both	26	70+ years	491	Cardiovascular diseases	380	Particulate matter pollution	3	Rate	2021	1027.87295200082	1300.53332462095	798.5554685954
1	Deaths	186	Seychelles	3	Both	26	70+ years	491	Cardiovascular diseases	380	Particulate matter pollution	3	Rate	2021	121.82446207977999	225.31993516212998	42.607041755640005
1	Deaths	193	Botswana	3	Both	26	70+ years	491	Cardiovascular diseases	380	Particulate matter pollution	3	Rate	2021	378.44132375578	630.1950746715	220.76261070297
1	Deaths	195	Namibia	3	Both	26	70+ years	491	Cardiovascular diseases	380	Particulate matter pollution	3	Rate	2021	664.10520239883	1042.92252315667	364.11821838428
1	Deaths	191	Zambia	3	Both	26	70+ years	491	Cardiovascular diseases	380	Particulate matter pollution	3	Rate	2021	1157.0254721579101	1455.21611099907	856.71731525028
1	Deaths	194	Lesotho	3	Both	26	70+ years	491	Cardiovascular diseases	380	Particulate matter pollution	3	Rate	2021	1066.08737480952	1388.34412767103	769.04186025718
1	Deaths	197	Eswatini	3	Both	26	70+ years	491	Cardiovascular diseases	380	Particulate matter pollution	3	Rate	2021	731.66137887998	1110.25738800211	406.77913032251996
1	Deaths	201	Burkina Faso	3	Both	26	70+ years	491	Cardiovascular diseases	380	Particulate matter pollution	3	Rate	2021	984.71022135681	1215.68672139553	782.8671728936399
1	Deaths	203	Cabo Verde	3	Both	26	70+ years	491	Cardiovascular diseases	380	Particulate matter pollution	3	Rate	2021	1044.53221189413	1362.11389151989	759.13664211859
1	Deaths	198	Zimbabwe	3	Both	26	70+ years	491	Cardiovascular diseases	380	Particulate matter pollution	3	Rate	2021	1046.94297707114	1278.31997037218	833.7641039241801
1	Deaths	205	Côte d'Ivoire	3	Both	26	70+ years	491	Cardiovascular diseases	380	Particulate matter pollution	3	Rate	2021	1151.07824344996	1473.1451677963798	905.5916387899
1	Deaths	200	Benin	3	Both	26	70+ years	491	Cardiovascular diseases	380	Particulate matter pollution	3	Rate	2021	1170.20450915849	1408.6877719992299	955.2292343071001
1	Deaths	196	South Africa	3	Both	26	70+ years	491	Cardiovascular diseases	380	Particulate matter pollution	3	Rate	2021	373.15923955579	485.39846039725995	263.70417558028
1	Deaths	202	Cameroon	3	Both	26	70+ years	491	Cardiovascular diseases	380	Particulate matter pollution	3	Rate	2021	1099.34688490716	1458.1816928220499	847.73846220756
1	Deaths	204	Chad	3	Both	26	70+ years	491	Cardiovascular diseases	380	Particulate matter pollution	3	Rate	2021	1239.2182727444201	1558.15247637433	958.9432653948
1	Deaths	206	Gambia	3	Both	26	70+ years	491	Cardiovascular diseases	380	Particulate matter pollution	3	Rate	2021	1525.0536500308	1856.06927176475	1181.14960052139
1	Deaths	208	Guinea	3	Both	26	70+ years	491	Cardiovascular diseases	380	Particulate matter pollution	3	Rate	2021	1318.4771697354001	1655.62096056605	1042.89885918037
1	Deaths	210	Liberia	3	Both	26	70+ years	491	Cardiovascular diseases	380	Particulate matter pollution	3	Rate	2021	1292.43183211936	1654.84540744316	1019.0227111103701
1	Deaths	212	Mauritania	3	Both	26	70+ years	491	Cardiovascular diseases	380	Particulate matter pollution	3	Rate	2021	1163.9317430855099	1499.2761767565	887.5706253933699
1	Deaths	207	Ghana	3	Both	26	70+ years	491	Cardiovascular diseases	380	Particulate matter pollution	3	Rate	2021	1205.2658494109598	1504.6964687678299	908.85681782292
1	Deaths	214	Nigeria	3	Both	26	70+ years	491	Cardiovascular diseases	380	Particulate matter pollution	3	Rate	2021	970.85490816154	1184.5988279824599	785.2119943718001
1	Deaths	209	Guinea-Bissau	3	Both	26	70+ years	491	Cardiovascular diseases	380	Particulate matter pollution	3	Rate	2021	1617.24987319904	1931.38217013988	1252.7130325560702
1	Deaths	216	Senegal	3	Both	26	70+ years	491	Cardiovascular diseases	380	Particulate matter pollution	3	Rate	2021	1302.06816465997	1648.6519614495699	1021.8012625041401
1	Deaths	211	Mali	3	Both	26	70+ years	491	Cardiovascular diseases	380	Particulate matter pollution	3	Rate	2021	884.70367681698	1086.1698629289301	707.0073752658101
1	Deaths	218	Togo	3	Both	26	70+ years	491	Cardiovascular diseases	380	Particulate matter pollution	3	Rate	2021	1244.9351805661001	1575.06242722705	949.1998861611299
1	Deaths	213	Niger	3	Both	26	70+ years	491	Cardiovascular diseases	380	Particulate matter pollution	3	Rate	2021	991.7229266640701	1265.29272847043	762.10620788032
1	Deaths	215	Sao Tome and Principe	3	Both	26	70+ years	491	Cardiovascular diseases	380	Particulate matter pollution	3	Rate	2021	841.0106394613001	1048.2804623879201	668.4063735905501
1	Deaths	305	Bermuda	3	Both	26	70+ years	491	Cardiovascular diseases	380	Particulate matter pollution	3	Rate	2021	56.484274343379994	108.81067132291001	10.42789585911
1	Deaths	217	Sierra Leone	3	Both	26	70+ years	491	Cardiovascular diseases	380	Particulate matter pollution	3	Rate	2021	1349.5774249205501	1671.24553142354	1064.33991462938
1	Deaths	298	American Samoa	3	Both	26	70+ years	491	Cardiovascular diseases	380	Particulate matter pollution	3	Rate	2021	136.25384738446	308.21745979214	14.390592885290001
1	Deaths	320	Cook Islands	3	Both	26	70+ years	491	Cardiovascular diseases	380	Particulate matter pollution	3	Rate	2021	59.64089870308	144.07401351048	9.198899999999999e-07
1	Deaths	374	Niue	3	Both	26	70+ years	491	Cardiovascular diseases	380	Particulate matter pollution	3	Rate	2021	181.67957337314002	395.04523322517	18.267915891639998
1	Deaths	351	Guam	3	Both	26	70+ years	491	Cardiovascular diseases	380	Particulate matter pollution	3	Rate	2021	99.84987868429	154.55543257573999	47.90720862939
1	Deaths	367	Monaco	3	Both	26	70+ years	491	Cardiovascular diseases	380	Particulate matter pollution	3	Rate	2021	95.75187396297	151.30667539149002	46.74520376081
1	Deaths	369	Nauru	3	Both	26	70+ years	491	Cardiovascular diseases	380	Particulate matter pollution	3	Rate	2021	195.22351846380002	425.74849302677	26.437193369
1	Deaths	349	Greenland	3	Both	26	70+ years	491	Cardiovascular diseases	380	Particulate matter pollution	3	Rate	2021	45.50576440577	120.14708439635001	1.7432422344099998
1	Deaths	385	Puerto Rico	3	Both	26	70+ years	491	Cardiovascular diseases	380	Particulate matter pollution	3	Rate	2021	32.593707930600004	61.33897344244	8.37169021753
1	Deaths	396	San Marino	3	Both	26	70+ years	491	Cardiovascular diseases	380	Particulate matter pollution	3	Rate	2021	62.5567001458	102.70093625599	32.27672938361
1	Deaths	380	Palau	3	Both	26	70+ years	491	Cardiovascular diseases	380	Particulate matter pollution	3	Rate	2021	139.6301865549	292.60832011079003	14.855454771989999
1	Deaths	416	Tuvalu	3	Both	26	70+ years	491	Cardiovascular diseases	380	Particulate matter pollution	3	Rate	2021	331.55544236064003	501.52603809216004	193.08767789553
1	Deaths	435	South Sudan	3	Both	26	70+ years	491	Cardiovascular diseases	380	Particulate matter pollution	3	Rate	2021	978.72134504557	1286.58809310361	741.8482771772
1	Deaths	393	Saint Kitts and Nevis	3	Both	26	70+ years	491	Cardiovascular diseases	380	Particulate matter pollution	3	Rate	2021	110.49381853075	190.59522831237	39.73719098827
1	Deaths	413	Tokelau	3	Both	26	70+ years	491	Cardiovascular diseases	380	Particulate matter pollution	3	Rate	2021	107.87013075345001	266.77486668821996	0.93768117218
1	Deaths	376	Northern Mariana Islands	3	Both	26	70+ years	491	Cardiovascular diseases	380	Particulate matter pollution	3	Rate	2021	154.30946018313	248.30684020222	72.67058908247
1	Deaths	522	Sudan	3	Both	26	70+ years	491	Cardiovascular diseases	380	Particulate matter pollution	3	Rate	2021	1530.05679667465	1984.09872046315	1160.49404817036
1	Deaths	422	United States Virgin Islands	3	Both	26	70+ years	491	Cardiovascular diseases	380	Particulate matter pollution	3	Rate	2021	71.68381225261	117.65707462780999	31.854264540020004
