# Supplementary material for: Global, regional, and national burden of IHD attributable to PM pollution aged 70 and above: an age-period-cohort modeling and frontiers analysis study
Source: Front Public Health. 2025 Jun 4;13:1573599. doi: 10.3389/fpubh.2025.1573599 (PMC12174465; doi:10.3389/fpubh.2025.1573599)
Supplement: Supplementary file 2 [file Data_Sheet_2.csv]

measure_id	measure_name	location_id	location_name	sex_id	sex_name	age_id	age_name	cause_id	cause_name	rei_id	rei_name	metric_id	metric_name	year	val	upper	lower
2	DALYs (Disability-Adjusted Life Years)	7	Democratic People's Republic of Korea	3	Both	26	70+ years	491	Cardiovascular diseases	380	Particulate matter pollution	3	Rate	2021	21580.986339497827	26491.015520472698	16869.575016647683
2	DALYs (Disability-Adjusted Life Years)	8	Taiwan (Province of China)	3	Both	26	70+ years	491	Cardiovascular diseases	380	Particulate matter pollution	3	Rate	2021	1786.5965614110899	2268.62408115692	1376.06042873337
2	DALYs (Disability-Adjusted Life Years)	6	China	3	Both	26	70+ years	491	Cardiovascular diseases	380	Particulate matter pollution	3	Rate	2021	12950.15280652945	16344.07698316114	9937.64906460067
2	DALYs (Disability-Adjusted Life Years)	12	Lao People's Democratic Republic	3	Both	26	70+ years	491	Cardiovascular diseases	380	Particulate matter pollution	3	Rate	2021	22326.18131713196	28553.375736827642	15428.53097283336
2	DALYs (Disability-Adjusted Life Years)	10	Cambodia	3	Both	26	70+ years	491	Cardiovascular diseases	380	Particulate matter pollution	3	Rate	2021	19694.66988298568	23714.70311565119	15366.99336315151
2	DALYs (Disability-Adjusted Life Years)	13	Malaysia	3	Both	26	70+ years	491	Cardiovascular diseases	380	Particulate matter pollution	3	Rate	2021	5811.87682895156	8011.79658256844	4058.0662067739104
2	DALYs (Disability-Adjusted Life Years)	11	Indonesia	3	Both	26	70+ years	491	Cardiovascular diseases	380	Particulate matter pollution	3	Rate	2021	11998.820598475391	16015.96029955888	8276.26603294156
2	DALYs (Disability-Adjusted Life Years)	14	Maldives	3	Both	26	70+ years	491	Cardiovascular diseases	380	Particulate matter pollution	3	Rate	2021	3122.3303827580503	4857.04994262113	1729.9409411069298
2	DALYs (Disability-Adjusted Life Years)	15	Myanmar	3	Both	26	70+ years	491	Cardiovascular diseases	380	Particulate matter pollution	3	Rate	2021	20724.85518172217	26431.44946418682	15731.492233950601
2	DALYs (Disability-Adjusted Life Years)	18	Thailand	3	Both	26	70+ years	491	Cardiovascular diseases	380	Particulate matter pollution	3	Rate	2021	4606.11555914643	6136.999942537321	3349.6339955411904
2	DALYs (Disability-Adjusted Life Years)	16	Philippines	3	Both	26	70+ years	491	Cardiovascular diseases	380	Particulate matter pollution	3	Rate	2021	12014.21236430944	15058.37231033938	8885.589433582
2	DALYs (Disability-Adjusted Life Years)	19	Timor-Leste	3	Both	26	70+ years	491	Cardiovascular diseases	380	Particulate matter pollution	3	Rate	2021	18831.927735524838	25168.59661831785	11872.25998922226
2	DALYs (Disability-Adjusted Life Years)	17	Sri Lanka	3	Both	26	70+ years	491	Cardiovascular diseases	380	Particulate matter pollution	3	Rate	2021	8515.29673795073	13969.99102340366	4420.45838716072
2	DALYs (Disability-Adjusted Life Years)	20	Viet Nam	3	Both	26	70+ years	491	Cardiovascular diseases	380	Particulate matter pollution	3	Rate	2021	13128.04409754188	16605.30036553246	9446.65485526546
2	DALYs (Disability-Adjusted Life Years)	23	Kiribati	3	Both	26	70+ years	491	Cardiovascular diseases	380	Particulate matter pollution	3	Rate	2021	15075.21689169296	19085.00665421238	11531.67173454539
2	DALYs (Disability-Adjusted Life Years)	24	Marshall Islands	3	Both	26	70+ years	491	Cardiovascular diseases	380	Particulate matter pollution	3	Rate	2021	13406.84841458234	19642.88879975345	8983.40686075775
2	DALYs (Disability-Adjusted Life Years)	22	Fiji	3	Both	26	70+ years	491	Cardiovascular diseases	380	Particulate matter pollution	3	Rate	2021	9500.51019733967	16572.66836385331	3118.20974569651
2	DALYs (Disability-Adjusted Life Years)	25	Micronesia (Federated States of)	3	Both	26	70+ years	491	Cardiovascular diseases	380	Particulate matter pollution	3	Rate	2021	14083.451353492721	20346.93698063359	9148.662005718481
2	DALYs (Disability-Adjusted Life Years)	28	Solomon Islands	3	Both	26	70+ years	491	Cardiovascular diseases	380	Particulate matter pollution	3	Rate	2021	31115.80411477046	38393.62568022655	25025.98743543385
2	DALYs (Disability-Adjusted Life Years)	26	Papua New Guinea	3	Both	26	70+ years	491	Cardiovascular diseases	380	Particulate matter pollution	3	Rate	2021	20020.52845347871	25629.609340302963	14911.54992284777
2	DALYs (Disability-Adjusted Life Years)	29	Tonga	3	Both	26	70+ years	491	Cardiovascular diseases	380	Particulate matter pollution	3	Rate	2021	8636.95298092385	12106.429468175	5279.85599498795
2	DALYs (Disability-Adjusted Life Years)	27	Samoa	3	Both	26	70+ years	491	Cardiovascular diseases	380	Particulate matter pollution	3	Rate	2021	17802.32041340569	23241.12999686267	12149.04528941442
2	DALYs (Disability-Adjusted Life Years)	30	Vanuatu	3	Both	26	70+ years	491	Cardiovascular diseases	380	Particulate matter pollution	3	Rate	2021	27543.62607642501	32585.26300461737	22299.45753576955
2	DALYs (Disability-Adjusted Life Years)	34	Azerbaijan	3	Both	26	70+ years	491	Cardiovascular diseases	380	Particulate matter pollution	3	Rate	2021	14720.32052381409	22517.978009444083	8048.9424729167995
2	DALYs (Disability-Adjusted Life Years)	35	Georgia	3	Both	26	70+ years	491	Cardiovascular diseases	380	Particulate matter pollution	3	Rate	2021	9682.72123100676	13687.974575986258	5981.07246596022
2	DALYs (Disability-Adjusted Life Years)	33	Armenia	3	Both	26	70+ years	491	Cardiovascular diseases	380	Particulate matter pollution	3	Rate	2021	13408.688047134	17727.5880200051	9290.99639318088
2	DALYs (Disability-Adjusted Life Years)	36	Kazakhstan	3	Both	26	70+ years	491	Cardiovascular diseases	380	Particulate matter pollution	3	Rate	2021	11926.06803357153	15957.374120064822	8332.21786132188
2	DALYs (Disability-Adjusted Life Years)	39	Tajikistan	3	Both	26	70+ years	491	Cardiovascular diseases	380	Particulate matter pollution	3	Rate	2021	23006.98130080861	28794.62140706931	17853.66030241086
2	DALYs (Disability-Adjusted Life Years)	40	Turkmenistan	3	Both	26	70+ years	491	Cardiovascular diseases	380	Particulate matter pollution	3	Rate	2021	15107.297164991049	23173.02459567936	8871.19162956397
2	DALYs (Disability-Adjusted Life Years)	37	Kyrgyzstan	3	Both	26	70+ years	491	Cardiovascular diseases	380	Particulate matter pollution	3	Rate	2021	18200.40828663034	22998.63755403736	13688.36889286995
2	DALYs (Disability-Adjusted Life Years)	41	Uzbekistan	3	Both	26	70+ years	491	Cardiovascular diseases	380	Particulate matter pollution	3	Rate	2021	23040.36028230797	29682.219114403157	16707.30475938247
2	DALYs (Disability-Adjusted Life Years)	44	Bosnia and Herzegovina	3	Both	26	70+ years	491	Cardiovascular diseases	380	Particulate matter pollution	3	Rate	2021	12554.51139424826	17094.57013213386	8895.476892492541
2	DALYs (Disability-Adjusted Life Years)	38	Mongolia	3	Both	26	70+ years	491	Cardiovascular diseases	380	Particulate matter pollution	3	Rate	2021	16570.28813337277	22193.30383302008	11547.14914036841
2	DALYs (Disability-Adjusted Life Years)	45	Bulgaria	3	Both	26	70+ years	491	Cardiovascular diseases	380	Particulate matter pollution	3	Rate	2021	9470.83874373296	13774.19473003213	7057.08351689147
2	DALYs (Disability-Adjusted Life Years)	46	Croatia	3	Both	26	70+ years	491	Cardiovascular diseases	380	Particulate matter pollution	3	Rate	2021	5014.047451166491	6380.29719550326	3704.23714861272
2	DALYs (Disability-Adjusted Life Years)	43	Albania	3	Both	26	70+ years	491	Cardiovascular diseases	380	Particulate matter pollution	3	Rate	2021	9114.97484525317	13743.90761515889	5807.19979487404
2	DALYs (Disability-Adjusted Life Years)	47	Czechia	3	Both	26	70+ years	491	Cardiovascular diseases	380	Particulate matter pollution	3	Rate	2021	3699.6097656586603	4753.04131533048	2688.57010206906
2	DALYs (Disability-Adjusted Life Years)	50	Montenegro	3	Both	26	70+ years	491	Cardiovascular diseases	380	Particulate matter pollution	3	Rate	2021	12706.93969133914	21791.15629692123	8630.38304013266
2	DALYs (Disability-Adjusted Life Years)	48	Hungary	3	Both	26	70+ years	491	Cardiovascular diseases	380	Particulate matter pollution	3	Rate	2021	4908.74392778756	7335.32511321808	3487.69812293959
2	DALYs (Disability-Adjusted Life Years)	51	Poland	3	Both	26	70+ years	491	Cardiovascular diseases	380	Particulate matter pollution	3	Rate	2021	5176.79406682747	6659.3408447455595	3942.35793468048
2	DALYs (Disability-Adjusted Life Years)	49	North Macedonia	3	Both	26	70+ years	491	Cardiovascular diseases	380	Particulate matter pollution	3	Rate	2021	15331.738825114699	19774.5443406923	11601.070648890289
2	DALYs (Disability-Adjusted Life Years)	55	Slovenia	3	Both	26	70+ years	491	Cardiovascular diseases	380	Particulate matter pollution	3	Rate	2021	1935.18044880614	2586.38613714556	1383.36798603354
2	DALYs (Disability-Adjusted Life Years)	52	Romania	3	Both	26	70+ years	491	Cardiovascular diseases	380	Particulate matter pollution	3	Rate	2021	6514.657410999621	9191.39609409879	4692.25646282813
2	DALYs (Disability-Adjusted Life Years)	53	Serbia	3	Both	26	70+ years	491	Cardiovascular diseases	380	Particulate matter pollution	3	Rate	2021	12838.73369251976	17452.52928656561	9510.1744772964
2	DALYs (Disability-Adjusted Life Years)	60	Lithuania	3	Both	26	70+ years	491	Cardiovascular diseases	380	Particulate matter pollution	3	Rate	2021	3886.8802508643	5557.50287292695	2354.48448372034
2	DALYs (Disability-Adjusted Life Years)	57	Belarus	3	Both	26	70+ years	491	Cardiovascular diseases	380	Particulate matter pollution	3	Rate	2021	10467.76660838549	14393.34349101014	7246.503008314579
2	DALYs (Disability-Adjusted Life Years)	54	Slovakia	3	Both	26	70+ years	491	Cardiovascular diseases	380	Particulate matter pollution	3	Rate	2021	6224.96882398529	7938.1069731342695	4643.9927896176705
2	DALYs (Disability-Adjusted Life Years)	58	Estonia	3	Both	26	70+ years	491	Cardiovascular diseases	380	Particulate matter pollution	3	Rate	2021	962.21885992743	1892.6400738139898	295.17498182197
2	DALYs (Disability-Adjusted Life Years)	61	Republic of Moldova	3	Both	26	70+ years	491	Cardiovascular diseases	380	Particulate matter pollution	3	Rate	2021	9409.924207219201	13444.26223596716	6015.26035127474
2	DALYs (Disability-Adjusted Life Years)	59	Latvia	3	Both	26	70+ years	491	Cardiovascular diseases	380	Particulate matter pollution	3	Rate	2021	5098.78262993904	7561.7185164371895	3339.55314202297
2	DALYs (Disability-Adjusted Life Years)	62	Russian Federation	3	Both	26	70+ years	491	Cardiovascular diseases	380	Particulate matter pollution	3	Rate	2021	5297.00190418873	8226.56426726728	3203.2061963781703
2	DALYs (Disability-Adjusted Life Years)	66	Brunei Darussalam	3	Both	26	70+ years	491	Cardiovascular diseases	380	Particulate matter pollution	3	Rate	2021	1036.17356912635	2032.89282523349	213.75360279177997
2	DALYs (Disability-Adjusted Life Years)	63	Ukraine	3	Both	26	70+ years	491	Cardiovascular diseases	380	Particulate matter pollution	3	Rate	2021	12105.873592981361	19131.71086702089	6982.21609725512
2	DALYs (Disability-Adjusted Life Years)	67	Japan	3	Both	26	70+ years	491	Cardiovascular diseases	380	Particulate matter pollution	3	Rate	2021	1087.2641353691001	1642.10183611337	570.53558739187
2	DALYs (Disability-Adjusted Life Years)	71	Australia	3	Both	26	70+ years	491	Cardiovascular diseases	380	Particulate matter pollution	3	Rate	2021	837.5266054104699	1228.2264539963	486.14691007137
2	DALYs (Disability-Adjusted Life Years)	68	Republic of Korea	3	Both	26	70+ years	491	Cardiovascular diseases	380	Particulate matter pollution	3	Rate	2021	2727.9571523294703	3655.12391309102	1849.8874878006
2	DALYs (Disability-Adjusted Life Years)	69	Singapore	3	Both	26	70+ years	491	Cardiovascular diseases	380	Particulate matter pollution	3	Rate	2021	1633.91557194816	2446.2121317557503	878.8519518480101
2	DALYs (Disability-Adjusted Life Years)	72	New Zealand	3	Both	26	70+ years	491	Cardiovascular diseases	380	Particulate matter pollution	3	Rate	2021	696.85832867859	1176.8834743696	279.47191759525003
2	DALYs (Disability-Adjusted Life Years)	76	Belgium	3	Both	26	70+ years	491	Cardiovascular diseases	380	Particulate matter pollution	3	Rate	2021	1124.74147131875	1496.7783108414	759.52033478309
2	DALYs (Disability-Adjusted Life Years)	74	Andorra	3	Both	26	70+ years	491	Cardiovascular diseases	380	Particulate matter pollution	3	Rate	2021	789.78905644955	1257.08850246844	418.79944900569996
2	DALYs (Disability-Adjusted Life Years)	77	Cyprus	3	Both	26	70+ years	491	Cardiovascular diseases	380	Particulate matter pollution	3	Rate	2021	2365.8946565033702	3118.9710120785403	1700.0379210862102
2	DALYs (Disability-Adjusted Life Years)	78	Denmark	3	Both	26	70+ years	491	Cardiovascular diseases	380	Particulate matter pollution	3	Rate	2021	877.10158159245	1257.27023254161	528.5422437710099
2	DALYs (Disability-Adjusted Life Years)	75	Austria	3	Both	26	70+ years	491	Cardiovascular diseases	380	Particulate matter pollution	3	Rate	2021	1768.95856612857	2414.7303908645604	1237.7924876314898
2	DALYs (Disability-Adjusted Life Years)	79	Finland	3	Both	26	70+ years	491	Cardiovascular diseases	380	Particulate matter pollution	3	Rate	2021	400.97006410757	862.67576336341	51.784063141560004
2	DALYs (Disability-Adjusted Life Years)	82	Greece	3	Both	26	70+ years	491	Cardiovascular diseases	380	Particulate matter pollution	3	Rate	2021	2926.32143884087	3694.08554033767	2211.4455333279802
2	DALYs (Disability-Adjusted Life Years)	80	France	3	Both	26	70+ years	491	Cardiovascular diseases	380	Particulate matter pollution	3	Rate	2021	792.31344026353	1098.1185484714802	520.10244546431
2	DALYs (Disability-Adjusted Life Years)	83	Iceland	3	Both	26	70+ years	491	Cardiovascular diseases	380	Particulate matter pollution	3	Rate	2021	315.84517018085	702.25489638978	58.82822508776
2	DALYs (Disability-Adjusted Life Years)	87	Luxembourg	3	Both	26	70+ years	491	Cardiovascular diseases	380	Particulate matter pollution	3	Rate	2021	801.7137202290401	1173.4240810329	446.39923486504
2	DALYs (Disability-Adjusted Life Years)	84	Ireland	3	Both	26	70+ years	491	Cardiovascular diseases	380	Particulate matter pollution	3	Rate	2021	682.5008864003601	1061.76269920379	342.89881950817
2	DALYs (Disability-Adjusted Life Years)	81	Germany	3	Both	26	70+ years	491	Cardiovascular diseases	380	Particulate matter pollution	3	Rate	2021	1497.1028208831199	2036.5727960134898	1009.53268713669
2	DALYs (Disability-Adjusted Life Years)	85	Israel	3	Both	26	70+ years	491	Cardiovascular diseases	380	Particulate matter pollution	3	Rate	2021	1827.03905763906	2293.1871792668703	1375.10526415532
2	DALYs (Disability-Adjusted Life Years)	88	Malta	3	Both	26	70+ years	491	Cardiovascular diseases	380	Particulate matter pollution	3	Rate	2021	1794.49760262142	2374.5721397606603	1231.90919329174
2	DALYs (Disability-Adjusted Life Years)	92	Spain	3	Both	26	70+ years	491	Cardiovascular diseases	380	Particulate matter pollution	3	Rate	2021	794.50417314681	1131.49770995212	496.05827704870006
2	DALYs (Disability-Adjusted Life Years)	86	Italy	3	Both	26	70+ years	491	Cardiovascular diseases	380	Particulate matter pollution	3	Rate	2021	1839.89416437484	2388.0300933502003	1352.25473405951
2	DALYs (Disability-Adjusted Life Years)	89	Netherlands	3	Both	26	70+ years	491	Cardiovascular diseases	380	Particulate matter pollution	3	Rate	2021	1124.74850103524	1506.9007346523601	780.91617176132
2	DALYs (Disability-Adjusted Life Years)	93	Sweden	3	Both	26	70+ years	491	Cardiovascular diseases	380	Particulate matter pollution	3	Rate	2021	424.8069412809	790.4053368676399	123.81402859375
2	DALYs (Disability-Adjusted Life Years)	90	Norway	3	Both	26	70+ years	491	Cardiovascular diseases	380	Particulate matter pollution	3	Rate	2021	379.37942909472	666.40424436184	139.80404628239
2	DALYs (Disability-Adjusted Life Years)	91	Portugal	3	Both	26	70+ years	491	Cardiovascular diseases	380	Particulate matter pollution	3	Rate	2021	713.4481834030701	1109.1533429892	383.8742576971
2	DALYs (Disability-Adjusted Life Years)	94	Switzerland	3	Both	26	70+ years	491	Cardiovascular diseases	380	Particulate matter pollution	3	Rate	2021	843.8127518173	1197.2185053084302	521.64889492113
2	DALYs (Disability-Adjusted Life Years)	98	Chile	3	Both	26	70+ years	491	Cardiovascular diseases	380	Particulate matter pollution	3	Rate	2021	2552.4340907968	3470.1291651409297	1685.9762643482102
2	DALYs (Disability-Adjusted Life Years)	95	United Kingdom	3	Both	26	70+ years	491	Cardiovascular diseases	380	Particulate matter pollution	3	Rate	2021	1007.8843544011701	1385.1531488984801	643.06698216474
2	DALYs (Disability-Adjusted Life Years)	99	Uruguay	3	Both	26	70+ years	491	Cardiovascular diseases	380	Particulate matter pollution	3	Rate	2021	1557.38782826033	2678.99830782038	596.81637620315
2	DALYs (Disability-Adjusted Life Years)	97	Argentina	3	Both	26	70+ years	491	Cardiovascular diseases	380	Particulate matter pollution	3	Rate	2021	2025.0665505256097	3240.9912410493903	1039.9502804861002
2	DALYs (Disability-Adjusted Life Years)	101	Canada	3	Both	26	70+ years	491	Cardiovascular diseases	380	Particulate matter pollution	3	Rate	2021	399.95846625470006	713.35091965719	144.75540257707002
2	DALYs (Disability-Adjusted Life Years)	105	Antigua and Barbuda	3	Both	26	70+ years	491	Cardiovascular diseases	380	Particulate matter pollution	3	Rate	2021	3858.08683770205	6940.56766593983	1387.98055562185
2	DALYs (Disability-Adjusted Life Years)	108	Belize	3	Both	26	70+ years	491	Cardiovascular diseases	380	Particulate matter pollution	3	Rate	2021	4662.6083019361995	7512.00223682047	2316.4533734914
2	DALYs (Disability-Adjusted Life Years)	102	United States of America	3	Both	26	70+ years	491	Cardiovascular diseases	380	Particulate matter pollution	3	Rate	2021	766.61785811984	1235.57147289253	369.49005841386
2	DALYs (Disability-Adjusted Life Years)	106	Bahamas	3	Both	26	70+ years	491	Cardiovascular diseases	380	Particulate matter pollution	3	Rate	2021	3112.93354384154	5934.69270590142	1106.51782266708
2	DALYs (Disability-Adjusted Life Years)	109	Cuba	3	Both	26	70+ years	491	Cardiovascular diseases	380	Particulate matter pollution	3	Rate	2021	4902.037983702489	7945.8574127074	2420.1023712414003
2	DALYs (Disability-Adjusted Life Years)	107	Barbados	3	Both	26	70+ years	491	Cardiovascular diseases	380	Particulate matter pollution	3	Rate	2021	4362.4891391382	7399.18209573634	1817.35857681178
2	DALYs (Disability-Adjusted Life Years)	110	Dominica	3	Both	26	70+ years	491	Cardiovascular diseases	380	Particulate matter pollution	3	Rate	2021	5587.7231192833	9257.92646467377	2533.33809820768
2	DALYs (Disability-Adjusted Life Years)	114	Haiti	3	Both	26	70+ years	491	Cardiovascular diseases	380	Particulate matter pollution	3	Rate	2021	26849.0636637995	34691.51119326937	20325.052609467388
2	DALYs (Disability-Adjusted Life Years)	111	Dominican Republic	3	Both	26	70+ years	491	Cardiovascular diseases	380	Particulate matter pollution	3	Rate	2021	5678.25788197405	9844.38461888522	2132.08132337886
2	DALYs (Disability-Adjusted Life Years)	112	Grenada	3	Both	26	70+ years	491	Cardiovascular diseases	380	Particulate matter pollution	3	Rate	2021	5908.91867900899	10412.6502523987	2347.7874496766
2	DALYs (Disability-Adjusted Life Years)	113	Guyana	3	Both	26	70+ years	491	Cardiovascular diseases	380	Particulate matter pollution	3	Rate	2021	9214.72297354636	14869.71661625774	4340.78314294997
2	DALYs (Disability-Adjusted Life Years)	115	Jamaica	3	Both	26	70+ years	491	Cardiovascular diseases	380	Particulate matter pollution	3	Rate	2021	4256.68030482984	6336.85473474615	2364.94871684108
2	DALYs (Disability-Adjusted Life Years)	119	Trinidad and Tobago	3	Both	26	70+ years	491	Cardiovascular diseases	380	Particulate matter pollution	3	Rate	2021	5671.73741263974	10327.972211377539	2010.58653175119
2	DALYs (Disability-Adjusted Life Years)	116	Saint Lucia	3	Both	26	70+ years	491	Cardiovascular diseases	380	Particulate matter pollution	3	Rate	2021	4159.2296024097805	6918.25150729907	1780.8192740788002
2	DALYs (Disability-Adjusted Life Years)	117	Saint Vincent and the Grenadines	3	Both	26	70+ years	491	Cardiovascular diseases	380	Particulate matter pollution	3	Rate	2021	5675.54368227525	10090.79063470475	2277.22364691712
2	DALYs (Disability-Adjusted Life Years)	118	Suriname	3	Both	26	70+ years	491	Cardiovascular diseases	380	Particulate matter pollution	3	Rate	2021	6365.35407548508	10447.883808443401	3034.95542583636
2	DALYs (Disability-Adjusted Life Years)	121	Bolivia (Plurinational State of)	3	Both	26	70+ years	491	Cardiovascular diseases	380	Particulate matter pollution	3	Rate	2021	6145.93777200127	9492.542923931389	4110.79281135347
2	DALYs (Disability-Adjusted Life Years)	122	Ecuador	3	Both	26	70+ years	491	Cardiovascular diseases	380	Particulate matter pollution	3	Rate	2021	2965.3116959435797	4344.3192004150105	1799.56574689892
2	DALYs (Disability-Adjusted Life Years)	125	Colombia	3	Both	26	70+ years	491	Cardiovascular diseases	380	Particulate matter pollution	3	Rate	2021	2681.2215241500103	3806.46673196113	1726.15558950403
2	DALYs (Disability-Adjusted Life Years)	123	Peru	3	Both	26	70+ years	491	Cardiovascular diseases	380	Particulate matter pollution	3	Rate	2021	3373.1293460433603	4687.715128517189	2321.55648041234
2	DALYs (Disability-Adjusted Life Years)	126	Costa Rica	3	Both	26	70+ years	491	Cardiovascular diseases	380	Particulate matter pollution	3	Rate	2021	1685.89144974367	2355.84927959106	1113.00574345041
2	DALYs (Disability-Adjusted Life Years)	130	Mexico	3	Both	26	70+ years	491	Cardiovascular diseases	380	Particulate matter pollution	3	Rate	2021	3340.3974864366496	4757.09116461138	2137.80209885647
2	DALYs (Disability-Adjusted Life Years)	127	El Salvador	3	Both	26	70+ years	491	Cardiovascular diseases	380	Particulate matter pollution	3	Rate	2021	4383.79022970146	6181.10082985495	2671.16552369694
2	DALYs (Disability-Adjusted Life Years)	128	Guatemala	3	Both	26	70+ years	491	Cardiovascular diseases	380	Particulate matter pollution	3	Rate	2021	6586.902281695679	8534.4086988467	4314.43291659637
2	DALYs (Disability-Adjusted Life Years)	131	Nicaragua	3	Both	26	70+ years	491	Cardiovascular diseases	380	Particulate matter pollution	3	Rate	2021	5438.83513525512	7073.5274930182	3945.77626933251
2	DALYs (Disability-Adjusted Life Years)	129	Honduras	3	Both	26	70+ years	491	Cardiovascular diseases	380	Particulate matter pollution	3	Rate	2021	14642.003205662018	18896.64231175536	10922.93453307662
2	DALYs (Disability-Adjusted Life Years)	135	Brazil	3	Both	26	70+ years	491	Cardiovascular diseases	380	Particulate matter pollution	3	Rate	2021	2010.58724393925	2916.26298546929	1169.1188784957099
2	DALYs (Disability-Adjusted Life Years)	132	Panama	3	Both	26	70+ years	491	Cardiovascular diseases	380	Particulate matter pollution	3	Rate	2021	1681.03504183526	2717.5776152929197	913.8423395695
2	DALYs (Disability-Adjusted Life Years)	136	Paraguay	3	Both	26	70+ years	491	Cardiovascular diseases	380	Particulate matter pollution	3	Rate	2021	3889.18440465083	7002.95614392981	1276.22894652427
2	DALYs (Disability-Adjusted Life Years)	133	Venezuela (Bolivarian Republic of)	3	Both	26	70+ years	491	Cardiovascular diseases	380	Particulate matter pollution	3	Rate	2021	4043.01904931763	6285.517428587541	2223.80490941188
2	DALYs (Disability-Adjusted Life Years)	140	Bahrain	3	Both	26	70+ years	491	Cardiovascular diseases	380	Particulate matter pollution	3	Rate	2021	13292.194637201828	16357.7053653519	10417.74892633842
2	DALYs (Disability-Adjusted Life Years)	141	Egypt	3	Both	26	70+ years	491	Cardiovascular diseases	380	Particulate matter pollution	3	Rate	2021	31384.07140481941	38881.116268348684	24326.393635228847
2	DALYs (Disability-Adjusted Life Years)	142	Iran (Islamic Republic of)	3	Both	26	70+ years	491	Cardiovascular diseases	380	Particulate matter pollution	3	Rate	2021	9550.655385463131	11469.43402754198	7435.33684325605
2	DALYs (Disability-Adjusted Life Years)	139	Algeria	3	Both	26	70+ years	491	Cardiovascular diseases	380	Particulate matter pollution	3	Rate	2021	9020.24283046198	12283.72797615428	5966.621295022171
2	DALYs (Disability-Adjusted Life Years)	143	Iraq	3	Both	26	70+ years	491	Cardiovascular diseases	380	Particulate matter pollution	3	Rate	2021	19089.363095350913	24378.35320239634	13947.22953238072
2	DALYs (Disability-Adjusted Life Years)	146	Lebanon	3	Both	26	70+ years	491	Cardiovascular diseases	380	Particulate matter pollution	3	Rate	2021	4490.17815469162	6462.354915181801	2899.6369674994903
2	DALYs (Disability-Adjusted Life Years)	144	Jordan	3	Both	26	70+ years	491	Cardiovascular diseases	380	Particulate matter pollution	3	Rate	2021	6733.066124425401	8674.94255767864	5007.11636572685
2	DALYs (Disability-Adjusted Life Years)	145	Kuwait	3	Both	26	70+ years	491	Cardiovascular diseases	380	Particulate matter pollution	3	Rate	2021	8899.09854421015	11356.027931073879	6758.38246049493
2	DALYs (Disability-Adjusted Life Years)	147	Libya	3	Both	26	70+ years	491	Cardiovascular diseases	380	Particulate matter pollution	3	Rate	2021	11349.03726047718	15553.822192886119	8043.41382766945
2	DALYs (Disability-Adjusted Life Years)	148	Morocco	3	Both	26	70+ years	491	Cardiovascular diseases	380	Particulate matter pollution	3	Rate	2021	11756.04926597124	15337.51417860483	8177.179774657189
2	DALYs (Disability-Adjusted Life Years)	149	Palestine	3	Both	26	70+ years	491	Cardiovascular diseases	380	Particulate matter pollution	3	Rate	2021	11489.44138738231	14864.32425485923	7948.720620278631
2	DALYs (Disability-Adjusted Life Years)	151	Qatar	3	Both	26	70+ years	491	Cardiovascular diseases	380	Particulate matter pollution	3	Rate	2021	12451.64527372538	16021.133050715389	9104.9591043031
2	DALYs (Disability-Adjusted Life Years)	150	Oman	3	Both	26	70+ years	491	Cardiovascular diseases	380	Particulate matter pollution	3	Rate	2021	13587.374468430391	17489.77942391227	9873.27682949105
2	DALYs (Disability-Adjusted Life Years)	153	Syrian Arab Republic	3	Both	26	70+ years	491	Cardiovascular diseases	380	Particulate matter pollution	3	Rate	2021	14694.20492345516	20064.04166283208	10183.19228127315
2	DALYs (Disability-Adjusted Life Years)	156	United Arab Emirates	3	Both	26	70+ years	491	Cardiovascular diseases	380	Particulate matter pollution	3	Rate	2021	16659.948891464748	21675.87363745032	12100.62334677646
2	DALYs (Disability-Adjusted Life Years)	157	Yemen	3	Both	26	70+ years	491	Cardiovascular diseases	380	Particulate matter pollution	3	Rate	2021	22259.75166987883	29610.50376645541	15532.373218867979
2	DALYs (Disability-Adjusted Life Years)	154	Tunisia	3	Both	26	70+ years	491	Cardiovascular diseases	380	Particulate matter pollution	3	Rate	2021	8286.99757948437	11705.55907009469	5512.80735429104
2	DALYs (Disability-Adjusted Life Years)	152	Saudi Arabia	3	Both	26	70+ years	491	Cardiovascular diseases	380	Particulate matter pollution	3	Rate	2021	13929.239342769082	17225.96554513791	10800.53063759339
2	DALYs (Disability-Adjusted Life Years)	155	Türkiye	3	Both	26	70+ years	491	Cardiovascular diseases	380	Particulate matter pollution	3	Rate	2021	6995.7218771915295	8769.94200506029	5238.92634671577
2	DALYs (Disability-Adjusted Life Years)	162	Bhutan	3	Both	26	70+ years	491	Cardiovascular diseases	380	Particulate matter pollution	3	Rate	2021	8346.35570025858	10526.35051707918	6095.578696745721
2	DALYs (Disability-Adjusted Life Years)	163	India	3	Both	26	70+ years	491	Cardiovascular diseases	380	Particulate matter pollution	3	Rate	2021	12484.99933601872	14668.96825508897	10320.24057407522
2	DALYs (Disability-Adjusted Life Years)	160	Afghanistan	3	Both	26	70+ years	491	Cardiovascular diseases	380	Particulate matter pollution	3	Rate	2021	29855.94568717378	36621.90969080834	23933.550465035212
2	DALYs (Disability-Adjusted Life Years)	164	Nepal	3	Both	26	70+ years	491	Cardiovascular diseases	380	Particulate matter pollution	3	Rate	2021	14756.571602859001	18380.023505264788	11335.868350233359
2	DALYs (Disability-Adjusted Life Years)	161	Bangladesh	3	Both	26	70+ years	491	Cardiovascular diseases	380	Particulate matter pollution	3	Rate	2021	16956.62230024264	20857.6857384955	13175.795123326781
2	DALYs (Disability-Adjusted Life Years)	165	Pakistan	3	Both	26	70+ years	491	Cardiovascular diseases	380	Particulate matter pollution	3	Rate	2021	17235.74742040528	21213.94019859442	13641.740982959922
2	DALYs (Disability-Adjusted Life Years)	168	Angola	3	Both	26	70+ years	491	Cardiovascular diseases	380	Particulate matter pollution	3	Rate	2021	12945.28001831586	17325.221511180287	8852.07125333228
2	DALYs (Disability-Adjusted Life Years)	172	Equatorial Guinea	3	Both	26	70+ years	491	Cardiovascular diseases	380	Particulate matter pollution	3	Rate	2021	10577.10064873958	16720.83053464518	5941.1951015412005
2	DALYs (Disability-Adjusted Life Years)	173	Gabon	3	Both	26	70+ years	491	Cardiovascular diseases	380	Particulate matter pollution	3	Rate	2021	9341.49491319625	13648.83779425346	5529.54092578957
2	DALYs (Disability-Adjusted Life Years)	169	Central African Republic	3	Both	26	70+ years	491	Cardiovascular diseases	380	Particulate matter pollution	3	Rate	2021	24808.95383114258	31673.203843242558	18659.45126984891
2	DALYs (Disability-Adjusted Life Years)	170	Congo	3	Both	26	70+ years	491	Cardiovascular diseases	380	Particulate matter pollution	3	Rate	2021	17649.2937273213	21941.67049950908	13227.18944187266
2	DALYs (Disability-Adjusted Life Years)	171	Democratic Republic of the Congo	3	Both	26	70+ years	491	Cardiovascular diseases	380	Particulate matter pollution	3	Rate	2021	19023.824184863643	24649.002351170802	14488.93587303472
2	DALYs (Disability-Adjusted Life Years)	178	Eritrea	3	Both	26	70+ years	491	Cardiovascular diseases	380	Particulate matter pollution	3	Rate	2021	16370.53715238262	20990.6125196273	12582.68082807455
2	DALYs (Disability-Adjusted Life Years)	175	Burundi	3	Both	26	70+ years	491	Cardiovascular diseases	380	Particulate matter pollution	3	Rate	2021	16899.63166088277	21154.891285592308	13282.48660968951
2	DALYs (Disability-Adjusted Life Years)	179	Ethiopia	3	Both	26	70+ years	491	Cardiovascular diseases	380	Particulate matter pollution	3	Rate	2021	10349.634440176931	12539.363446858559	8258.14769281227
2	DALYs (Disability-Adjusted Life Years)	176	Comoros	3	Both	26	70+ years	491	Cardiovascular diseases	380	Particulate matter pollution	3	Rate	2021	13128.721512190019	16750.58916475136	10153.42687835976
2	DALYs (Disability-Adjusted Life Years)	177	Djibouti	3	Both	26	70+ years	491	Cardiovascular diseases	380	Particulate matter pollution	3	Rate	2021	11057.577837287801	15695.97620572745	7289.790718673569
2	DALYs (Disability-Adjusted Life Years)	180	Kenya	3	Both	26	70+ years	491	Cardiovascular diseases	380	Particulate matter pollution	3	Rate	2021	11836.97300964261	15172.11637946967	9158.092003836819
2	DALYs (Disability-Adjusted Life Years)	183	Mauritius	3	Both	26	70+ years	491	Cardiovascular diseases	380	Particulate matter pollution	3	Rate	2021	1621.23615211506	2876.30493672802	561.94892353305
2	DALYs (Disability-Adjusted Life Years)	181	Madagascar	3	Both	26	70+ years	491	Cardiovascular diseases	380	Particulate matter pollution	3	Rate	2021	21974.55292248409	27839.908789410412	16691.27316498094
2	DALYs (Disability-Adjusted Life Years)	184	Mozambique	3	Both	26	70+ years	491	Cardiovascular diseases	380	Particulate matter pollution	3	Rate	2021	20236.92697765823	25453.1994849823	15224.06369014343
2	DALYs (Disability-Adjusted Life Years)	185	Rwanda	3	Both	26	70+ years	491	Cardiovascular diseases	380	Particulate matter pollution	3	Rate	2021	15289.0062692357	19837.61230641269	11382.66419187176
2	DALYs (Disability-Adjusted Life Years)	182	Malawi	3	Both	26	70+ years	491	Cardiovascular diseases	380	Particulate matter pollution	3	Rate	2021	17824.15459537131	21890.42171025871	14463.45489282727
2	DALYs (Disability-Adjusted Life Years)	189	United Republic of Tanzania	3	Both	26	70+ years	491	Cardiovascular diseases	380	Particulate matter pollution	3	Rate	2021	16185.45179677281	20307.01802447901	12554.88043589363
2	DALYs (Disability-Adjusted Life Years)	186	Seychelles	3	Both	26	70+ years	491	Cardiovascular diseases	380	Particulate matter pollution	3	Rate	2021	1752.77720975802	3254.9689126795697	617.2297779563
2	DALYs (Disability-Adjusted Life Years)	190	Uganda	3	Both	26	70+ years	491	Cardiovascular diseases	380	Particulate matter pollution	3	Rate	2021	13534.234814765261	17214.906849939278	10524.29709402367
2	DALYs (Disability-Adjusted Life Years)	187	Somalia	3	Both	26	70+ years	491	Cardiovascular diseases	380	Particulate matter pollution	3	Rate	2021	16616.65530821944	22381.20835785482	12031.853278560351
2	DALYs (Disability-Adjusted Life Years)	191	Zambia	3	Both	26	70+ years	491	Cardiovascular diseases	380	Particulate matter pollution	3	Rate	2021	18692.06337975714	23303.22605267433	13801.41439599864
2	DALYs (Disability-Adjusted Life Years)	195	Namibia	3	Both	26	70+ years	491	Cardiovascular diseases	380	Particulate matter pollution	3	Rate	2021	10482.709133771199	16524.77074548871	5812.04209154054
2	DALYs (Disability-Adjusted Life Years)	193	Botswana	3	Both	26	70+ years	491	Cardiovascular diseases	380	Particulate matter pollution	3	Rate	2021	6032.49599667051	10177.96188585227	3525.05563222001
2	DALYs (Disability-Adjusted Life Years)	196	South Africa	3	Both	26	70+ years	491	Cardiovascular diseases	380	Particulate matter pollution	3	Rate	2021	5539.33495543176	7150.77154823092	3989.45751628578
2	DALYs (Disability-Adjusted Life Years)	194	Lesotho	3	Both	26	70+ years	491	Cardiovascular diseases	380	Particulate matter pollution	3	Rate	2021	17805.77188404187	23022.90419786493	12794.17995531339
2	DALYs (Disability-Adjusted Life Years)	200	Benin	3	Both	26	70+ years	491	Cardiovascular diseases	380	Particulate matter pollution	3	Rate	2021	17839.82886423172	21435.479522625	14539.47052855428
2	DALYs (Disability-Adjusted Life Years)	197	Eswatini	3	Both	26	70+ years	491	Cardiovascular diseases	380	Particulate matter pollution	3	Rate	2021	12271.19448155505	18797.365809440118	6906.1911117237005
2	DALYs (Disability-Adjusted Life Years)	201	Burkina Faso	3	Both	26	70+ years	491	Cardiovascular diseases	380	Particulate matter pollution	3	Rate	2021	15483.765497973029	19125.98642356373	12192.74556047241
2	DALYs (Disability-Adjusted Life Years)	198	Zimbabwe	3	Both	26	70+ years	491	Cardiovascular diseases	380	Particulate matter pollution	3	Rate	2021	17376.819631121958	21181.382202520217	13796.362832644621
2	DALYs (Disability-Adjusted Life Years)	202	Cameroon	3	Both	26	70+ years	491	Cardiovascular diseases	380	Particulate matter pollution	3	Rate	2021	17299.478897555582	23071.28715310322	13343.04722732086
2	DALYs (Disability-Adjusted Life Years)	205	Côte d'Ivoire	3	Both	26	70+ years	491	Cardiovascular diseases	380	Particulate matter pollution	3	Rate	2021	18105.845667906888	23062.00812838178	14094.84828434237
2	DALYs (Disability-Adjusted Life Years)	203	Cabo Verde	3	Both	26	70+ years	491	Cardiovascular diseases	380	Particulate matter pollution	3	Rate	2021	13799.46942952387	18078.659935154552	10006.722657183189
2	DALYs (Disability-Adjusted Life Years)	206	Gambia	3	Both	26	70+ years	491	Cardiovascular diseases	380	Particulate matter pollution	3	Rate	2021	23355.88802734725	28414.18926086548	17887.53088978805
2	DALYs (Disability-Adjusted Life Years)	207	Ghana	3	Both	26	70+ years	491	Cardiovascular diseases	380	Particulate matter pollution	3	Rate	2021	19063.64570931117	23726.71121217612	14415.44047808263
2	DALYs (Disability-Adjusted Life Years)	204	Chad	3	Both	26	70+ years	491	Cardiovascular diseases	380	Particulate matter pollution	3	Rate	2021	19811.14889194418	25005.220450185017	15306.6471031763
2	DALYs (Disability-Adjusted Life Years)	211	Mali	3	Both	26	70+ years	491	Cardiovascular diseases	380	Particulate matter pollution	3	Rate	2021	14377.70642848675	17703.718384201202	11366.68768931815
2	DALYs (Disability-Adjusted Life Years)	208	Guinea	3	Both	26	70+ years	491	Cardiovascular diseases	380	Particulate matter pollution	3	Rate	2021	20322.284133459158	25657.6777699973	16058.24666354129
2	DALYs (Disability-Adjusted Life Years)	209	Guinea-Bissau	3	Both	26	70+ years	491	Cardiovascular diseases	380	Particulate matter pollution	3	Rate	2021	26625.79949672884	31903.97571973992	20615.729747533078
2	DALYs (Disability-Adjusted Life Years)	212	Mauritania	3	Both	26	70+ years	491	Cardiovascular diseases	380	Particulate matter pollution	3	Rate	2021	17545.024002284652	22497.1682595832	13449.77544280751
2	DALYs (Disability-Adjusted Life Years)	210	Liberia	3	Both	26	70+ years	491	Cardiovascular diseases	380	Particulate matter pollution	3	Rate	2021	19605.373716493777	24982.47238001835	15381.233671806991
2	DALYs (Disability-Adjusted Life Years)	213	Niger	3	Both	26	70+ years	491	Cardiovascular diseases	380	Particulate matter pollution	3	Rate	2021	16110.87516943131	20621.84194337156	12391.16110141877
2	DALYs (Disability-Adjusted Life Years)	216	Senegal	3	Both	26	70+ years	491	Cardiovascular diseases	380	Particulate matter pollution	3	Rate	2021	19891.17978942635	25168.101204800907	15536.84482526826
2	DALYs (Disability-Adjusted Life Years)	214	Nigeria	3	Both	26	70+ years	491	Cardiovascular diseases	380	Particulate matter pollution	3	Rate	2021	14660.34772251241	17858.2373621266	11919.94838472475
2	DALYs (Disability-Adjusted Life Years)	217	Sierra Leone	3	Both	26	70+ years	491	Cardiovascular diseases	380	Particulate matter pollution	3	Rate	2021	21004.09116841781	25993.08509424667	16619.86922720329
2	DALYs (Disability-Adjusted Life Years)	215	Sao Tome and Principe	3	Both	26	70+ years	491	Cardiovascular diseases	380	Particulate matter pollution	3	Rate	2021	12615.4021500752	15719.27339451079	10010.488837611529
2	DALYs (Disability-Adjusted Life Years)	218	Togo	3	Both	26	70+ years	491	Cardiovascular diseases	380	Particulate matter pollution	3	Rate	2021	20136.39915156152	25590.69194526929	15434.60717386266
2	DALYs (Disability-Adjusted Life Years)	298	American Samoa	3	Both	26	70+ years	491	Cardiovascular diseases	380	Particulate matter pollution	3	Rate	2021	2050.16832791411	4670.49428213984	216.84214559206
2	DALYs (Disability-Adjusted Life Years)	349	Greenland	3	Both	26	70+ years	491	Cardiovascular diseases	380	Particulate matter pollution	3	Rate	2021	696.50826255702	1842.6411772730698	26.322667937509998
2	DALYs (Disability-Adjusted Life Years)	305	Bermuda	3	Both	26	70+ years	491	Cardiovascular diseases	380	Particulate matter pollution	3	Rate	2021	737.68965979953	1402.77857928303	137.70984924264
2	DALYs (Disability-Adjusted Life Years)	351	Guam	3	Both	26	70+ years	491	Cardiovascular diseases	380	Particulate matter pollution	3	Rate	2021	1575.62066459545	2435.16287505304	761.13791414098
2	DALYs (Disability-Adjusted Life Years)	320	Cook Islands	3	Both	26	70+ years	491	Cardiovascular diseases	380	Particulate matter pollution	3	Rate	2021	860.4184376612	2066.37956393723	1.440236e-05
2	DALYs (Disability-Adjusted Life Years)	374	Niue	3	Both	26	70+ years	491	Cardiovascular diseases	380	Particulate matter pollution	3	Rate	2021	2580.9243268165897	5653.21027199627	257.41540007482996
2	DALYs (Disability-Adjusted Life Years)	367	Monaco	3	Both	26	70+ years	491	Cardiovascular diseases	380	Particulate matter pollution	3	Rate	2021	1203.57680642824	1889.00471902088	599.3252757461701
2	DALYs (Disability-Adjusted Life Years)	376	Northern Mariana Islands	3	Both	26	70+ years	491	Cardiovascular diseases	380	Particulate matter pollution	3	Rate	2021	2476.64863678574	3997.2765137739098	1162.99586888493
2	DALYs (Disability-Adjusted Life Years)	396	San Marino	3	Both	26	70+ years	491	Cardiovascular diseases	380	Particulate matter pollution	3	Rate	2021	796.4940942326699	1296.77861306173	419.09104325380997
2	DALYs (Disability-Adjusted Life Years)	385	Puerto Rico	3	Both	26	70+ years	491	Cardiovascular diseases	380	Particulate matter pollution	3	Rate	2021	435.46187683357	812.3476922492999	113.86755923172001
2	DALYs (Disability-Adjusted Life Years)	369	Nauru	3	Both	26	70+ years	491	Cardiovascular diseases	380	Particulate matter pollution	3	Rate	2021	3202.54231243293	7009.8109479778	429.21248658674995
2	DALYs (Disability-Adjusted Life Years)	393	Saint Kitts and Nevis	3	Both	26	70+ years	491	Cardiovascular diseases	380	Particulate matter pollution	3	Rate	2021	1595.94849161284	2720.8208001785297	581.0380777197399
2	DALYs (Disability-Adjusted Life Years)	416	Tuvalu	3	Both	26	70+ years	491	Cardiovascular diseases	380	Particulate matter pollution	3	Rate	2021	5146.50863261622	7795.58141251591	2998.05505895888
2	DALYs (Disability-Adjusted Life Years)	413	Tokelau	3	Both	26	70+ years	491	Cardiovascular diseases	380	Particulate matter pollution	3	Rate	2021	1526.21739063728	3761.83124599243	13.400112967150001
2	DALYs (Disability-Adjusted Life Years)	435	South Sudan	3	Both	26	70+ years	491	Cardiovascular diseases	380	Particulate matter pollution	3	Rate	2021	15849.236378487769	20928.289594179238	11944.601844623889
2	DALYs (Disability-Adjusted Life Years)	380	Palau	3	Both	26	70+ years	491	Cardiovascular diseases	380	Particulate matter pollution	3	Rate	2021	2225.69331173857	4676.96798822431	237.48528457068
2	DALYs (Disability-Adjusted Life Years)	422	United States Virgin Islands	3	Both	26	70+ years	491	Cardiovascular diseases	380	Particulate matter pollution	3	Rate	2021	1016.12147282448	1679.97942319644	453.58487757049
2	DALYs (Disability-Adjusted Life Years)	522	Sudan	3	Both	26	70+ years	491	Cardiovascular diseases	380	Particulate matter pollution	3	Rate	2021	22698.13272621972	29490.166468918	17291.96278796501
