# Supplementary material for: Global, regional, and national burden of IHD attributable to PM pollution aged 70 and above: an age-period-cohort modeling and frontiers analysis study
Source: Front Public Health. 2025 Jun 4;13:1573599. doi: 10.3389/fpubh.2025.1573599 (PMC12174465; doi:10.3389/fpubh.2025.1573599)
Supplement: Supplementary file 3 [file Data_Sheet_3.csv]

measure	location	sex	cause	rei	joinpoint	AAPC.Index	Start.Obs	End.Obs	AAPC	AAPC_LCI	AAPC_UCI	Significant_indicator	Test.Statistic	P.Value	AAPC_95CI	age
DALYs (Disability-Adjusted Life Years)	Global	Both	Ischemic heart disease	Particulate matter pollution	1	Full Range	1990	2021	-1.5071	-1.6321	-1.382	Yes	-23.4415	0	-1.51 (-1.63 to -1.38)	Age-standardized
DALYs (Disability-Adjusted Life Years)	Global	Female	Ischemic heart disease	Particulate matter pollution	1	Full Range	1990	2021	-1.7739	-1.9015	-1.6461	Yes	-26.9847	0	-1.77 (-1.9 to -1.65)	Age-standardized
DALYs (Disability-Adjusted Life Years)	Global	Male	Ischemic heart disease	Particulate matter pollution	2	Full Range	1990	2021	-1.1835	-1.4681	-0.8981	Yes	-8.0905	0	-1.18 (-1.47 to -0.9)	Age-standardized
DALYs (Disability-Adjusted Life Years)	High SDI	Both	Ischemic heart disease	Particulate matter pollution	5	Full Range	1990	2021	-4.7476	-4.9026	-4.5924	Yes	-58.5345	0	-4.75 (-4.9 to -4.59)	Age-standardized
DALYs (Disability-Adjusted Life Years)	High SDI	Female	Ischemic heart disease	Particulate matter pollution	5	Full Range	1990	2021	-4.9209	-5.1049	-4.7365	Yes	-51.0514	0	-4.92 (-5.1 to -4.74)	Age-standardized
DALYs (Disability-Adjusted Life Years)	High SDI	Male	Ischemic heart disease	Particulate matter pollution	5	Full Range	1990	2021	-4.7363	-4.9238	-4.5483	Yes	-48.2549	0	-4.74 (-4.92 to -4.55)	Age-standardized
DALYs (Disability-Adjusted Life Years)	High-middle SDI	Both	Ischemic heart disease	Particulate matter pollution	4	Full Range	1990	2021	-2.0574	-2.4093	-1.7041	Yes	-11.3175	0	-2.06 (-2.41 to -1.7)	Age-standardized
DALYs (Disability-Adjusted Life Years)	High-middle SDI	Female	Ischemic heart disease	Particulate matter pollution	4	Full Range	1990	2021	-2.286	-2.6474	-1.9232	Yes	-12.2306	0	-2.29 (-2.65 to -1.92)	Age-standardized
DALYs (Disability-Adjusted Life Years)	High-middle SDI	Male	Ischemic heart disease	Particulate matter pollution	5	Full Range	1990	2021	-1.7991	-2.1903	-1.4064	Yes	-8.9158	0	-1.8 (-2.19 to -1.41)	Age-standardized
DALYs (Disability-Adjusted Life Years)	Low SDI	Both	Ischemic heart disease	Particulate matter pollution	2	Full Range	1990	2021	0.0122	-0.1958	0.2207	No	0.1151	0.908	0.01 (-0.2 to 0.22)	Age-standardized
DALYs (Disability-Adjusted Life Years)	Low SDI	Female	Ischemic heart disease	Particulate matter pollution	3	Full Range	1990	2021	-0.3321	-0.56	-0.1037	Yes	-2.8487	0.004	-0.33 (-0.56 to -0.1)	Age-standardized
DALYs (Disability-Adjusted Life Years)	Low SDI	Male	Ischemic heart disease	Particulate matter pollution	2	Full Range	1990	2021	0.4128	0.1813	0.6448	Yes	3.4978	0	0.41 (0.18 to 0.64)	Age-standardized
DALYs (Disability-Adjusted Life Years)	Low-middle SDI	Both	Ischemic heart disease	Particulate matter pollution	3	Full Range	1990	2021	-0.1849	-0.5493	0.1808	No	-0.992	0.321	-0.18 (-0.55 to 0.18)	Age-standardized
DALYs (Disability-Adjusted Life Years)	Low-middle SDI	Female	Ischemic heart disease	Particulate matter pollution	5	Full Range	1990	2021	-0.6034	-1.1138	-0.0904	Yes	-2.3043	0.021	-0.6 (-1.11 to -0.09)	Age-standardized
DALYs (Disability-Adjusted Life Years)	Low-middle SDI	Male	Ischemic heart disease	Particulate matter pollution	3	Full Range	1990	2021	0.2436	-0.428	0.9197	No	0.7094	0.478	0.24 (-0.43 to 0.92)	Age-standardized
DALYs (Disability-Adjusted Life Years)	Middle SDI	Both	Ischemic heart disease	Particulate matter pollution	5	Full Range	1990	2021	-0.7012	-0.9651	-0.4366	Yes	-5.1829	0	-0.7 (-0.97 to -0.44)	Age-standardized
DALYs (Disability-Adjusted Life Years)	Middle SDI	Female	Ischemic heart disease	Particulate matter pollution	3	Full Range	1990	2021	-1.1258	-1.5549	-0.6948	Yes	-5.1018	0	-1.13 (-1.55 to -0.69)	Age-standardized
DALYs (Disability-Adjusted Life Years)	Middle SDI	Male	Ischemic heart disease	Particulate matter pollution	5	Full Range	1990	2021	-0.3388	-0.6003	-0.0765	Yes	-2.531	0.011	-0.34 (-0.6 to -0.08)	Age-standardized
Deaths	Global	Both	Ischemic heart disease	Particulate matter pollution	1	Full Range	1990	2021	-1.5239	-1.6524	-1.3953	Yes	-23.0596	0	-1.52 (-1.65 to -1.4)	Age-standardized
Deaths	Global	Female	Ischemic heart disease	Particulate matter pollution	1	Full Range	1990	2021	-1.8211	-1.9521	-1.69	Yes	-26.979	0	-1.82 (-1.95 to -1.69)	Age-standardized
Deaths	Global	Male	Ischemic heart disease	Particulate matter pollution	3	Full Range	1990	2021	-1.16	-1.5485	-0.77	Yes	-5.8072	0	-1.16 (-1.55 to -0.77)	Age-standardized
Deaths	High SDI	Both	Ischemic heart disease	Particulate matter pollution	5	Full Range	1990	2021	-4.701	-4.8771	-4.5246	Yes	-51.0248	0	-4.7 (-4.88 to -4.52)	Age-standardized
Deaths	High SDI	Female	Ischemic heart disease	Particulate matter pollution	5	Full Range	1990	2021	-4.8639	-5.0889	-4.6383	Yes	-41.2634	0	-4.86 (-5.09 to -4.64)	Age-standardized
Deaths	High SDI	Male	Ischemic heart disease	Particulate matter pollution	5	Full Range	1990	2021	-4.6697	-4.8488	-4.4903	Yes	-49.8537	0	-4.67 (-4.85 to -4.49)	Age-standardized
Deaths	High-middle SDI	Both	Ischemic heart disease	Particulate matter pollution	4	Full Range	1990	2021	-2.0275	-2.4168	-1.6366	Yes	-10.0828	0	-2.03 (-2.42 to -1.64)	Age-standardized
Deaths	High-middle SDI	Female	Ischemic heart disease	Particulate matter pollution	4	Full Range	1990	2021	-2.2609	-2.6692	-1.8508	Yes	-10.7053	0	-2.26 (-2.67 to -1.85)	Age-standardized
Deaths	High-middle SDI	Male	Ischemic heart disease	Particulate matter pollution	5	Full Range	1990	2021	-1.727	-2.1269	-1.3255	Yes	-8.3741	0	-1.73 (-2.13 to -1.33)	Age-standardized
Deaths	Low SDI	Both	Ischemic heart disease	Particulate matter pollution	2	Full Range	1990	2021	0.0744	-0.1574	0.3067	No	0.6286	0.53	0.07 (-0.16 to 0.31)	Age-standardized
Deaths	Low SDI	Female	Ischemic heart disease	Particulate matter pollution	5	Full Range	1990	2021	-0.2343	-0.6305	0.1635	No	-1.1554	0.248	-0.23 (-0.63 to 0.16)	Age-standardized
Deaths	Low SDI	Male	Ischemic heart disease	Particulate matter pollution	2	Full Range	1990	2021	0.5289	0.2529	0.8056	Yes	3.7614	0	0.53 (0.25 to 0.81)	Age-standardized
Deaths	Low-middle SDI	Both	Ischemic heart disease	Particulate matter pollution	4	Full Range	1990	2021	-0.1882	-0.6938	0.32	No	-0.7269	0.467	-0.19 (-0.69 to 0.32)	Age-standardized
Deaths	Low-middle SDI	Female	Ischemic heart disease	Particulate matter pollution	5	Full Range	1990	2021	-0.5816	-1.0866	-0.074	Yes	-2.2449	0.025	-0.58 (-1.09 to -0.07)	Age-standardized
Deaths	Low-middle SDI	Male	Ischemic heart disease	Particulate matter pollution	3	Full Range	1990	2021	0.3275	-0.3803	1.0404	No	0.9052	0.365	0.33 (-0.38 to 1.04)	Age-standardized
Deaths	Middle SDI	Both	Ischemic heart disease	Particulate matter pollution	5	Full Range	1990	2021	-0.6599	-0.9679	-0.3508	Yes	-4.1776	0	-0.66 (-0.97 to -0.35)	Age-standardized
Deaths	Middle SDI	Female	Ischemic heart disease	Particulate matter pollution	3	Full Range	1990	2021	-1.1061	-1.5725	-0.6374	Yes	-4.6111	0	-1.11 (-1.57 to -0.64)	Age-standardized
Deaths	Middle SDI	Male	Ischemic heart disease	Particulate matter pollution	5	Full Range	1990	2021	-0.2442	-0.5413	0.0538	No	-1.6067	0.108	-0.24 (-0.54 to 0.05)	Age-standardized
