# Supplementary material for: Global, regional, and national burden of IHD attributable to PM pollution aged 70 and above: an age-period-cohort modeling and frontiers analysis study
Source: Front Public Health. 2025 Jun 4;13:1573599. doi: 10.3389/fpubh.2025.1573599 (PMC12174465; doi:10.3389/fpubh.2025.1573599)
Supplement: Supplementary file 4 [file Data_Sheet_4.csv]

measure	location	sex	cause	rei	joinpoint	Segment	Segment.Start	Segment.End	APC	APC_LCI	APC_UCI	Significant_indicator	Test.Statistic	P.Value	APC_95CI	age
DALYs (Disability-Adjusted Life Years)	Global	Both	Ischemic heart disease	Particulate matter pollution	1	0	1990	2014	-1.0981	-1.1773	-1.0188	Yes	-28.2811	0	-1.1 (-1.18 to -1.02)	Age-standardized
DALYs (Disability-Adjusted Life Years)	Global	Both	Ischemic heart disease	Particulate matter pollution	1	1	2014	2021	-2.8966	-3.4009	-2.3897	Yes	-11.584	0	-2.9 (-3.4 to -2.39)	Age-standardized
DALYs (Disability-Adjusted Life Years)	Global	Female	Ischemic heart disease	Particulate matter pollution	1	0	1990	2014	-1.402	-1.483	-1.321	Yes	-35.2773	0	-1.4 (-1.48 to -1.32)	Age-standardized
DALYs (Disability-Adjusted Life Years)	Global	Female	Ischemic heart disease	Particulate matter pollution	1	1	2014	2021	-3.0381	-3.5534	-2.52	Yes	-11.8797	0	-3.04 (-3.55 to -2.52)	Age-standardized
DALYs (Disability-Adjusted Life Years)	Global	Male	Ischemic heart disease	Particulate matter pollution	2	0	1990	2015	-0.8108	-0.8716	-0.75	Yes	-27.409	0	-0.81 (-0.87 to -0.75)	Age-standardized
DALYs (Disability-Adjusted Life Years)	Global	Male	Ischemic heart disease	Particulate matter pollution	2	1	2015	2019	-3.9883	-5.4675	-2.4859	Yes	-5.4101	0	-3.99 (-5.47 to -2.49)	Age-standardized
DALYs (Disability-Adjusted Life Years)	Global	Male	Ischemic heart disease	Particulate matter pollution	2	2	2019	2021	-0.1381	-3.5288	3.3717	No	-0.0826	0.935	-0.14 (-3.53 to 3.37)	Age-standardized
DALYs (Disability-Adjusted Life Years)	High SDI	Both	Ischemic heart disease	Particulate matter pollution	5	0	1990	1994	-3.2884	-3.706	-2.8689	Yes	-16.4671	0	-3.29 (-3.71 to -2.87)	Age-standardized
DALYs (Disability-Adjusted Life Years)	High SDI	Both	Ischemic heart disease	Particulate matter pollution	5	1	1994	2004	-4.6297	-4.7316	-4.5278	Yes	-94.561	0	-4.63 (-4.73 to -4.53)	Age-standardized
DALYs (Disability-Adjusted Life Years)	High SDI	Both	Ischemic heart disease	Particulate matter pollution	5	2	2004	2011	-6.1843	-6.3607	-6.0075	Yes	-72.2692	0	-6.18 (-6.36 to -6.01)	Age-standardized
DALYs (Disability-Adjusted Life Years)	High SDI	Both	Ischemic heart disease	Particulate matter pollution	5	3	2011	2016	-5.0051	-5.3582	-4.6507	Yes	-29.3879	0	-5.01 (-5.36 to -4.65)	Age-standardized
DALYs (Disability-Adjusted Life Years)	High SDI	Both	Ischemic heart disease	Particulate matter pollution	5	4	2016	2019	-6.0651	-7.216	-4.8999	Yes	-10.8178	0	-6.07 (-7.22 to -4.9)	Age-standardized
DALYs (Disability-Adjusted Life Years)	High SDI	Both	Ischemic heart disease	Particulate matter pollution	5	5	2019	2021	-0.4374	-1.7575	0.9004	No	-0.7001	0.495	-0.44 (-1.76 to 0.9)	Age-standardized
DALYs (Disability-Adjusted Life Years)	High SDI	Female	Ischemic heart disease	Particulate matter pollution	5	0	1990	1994	-3.3336	-3.8182	-2.8467	Yes	-14.3809	0	-3.33 (-3.82 to -2.85)	Age-standardized
DALYs (Disability-Adjusted Life Years)	High SDI	Female	Ischemic heart disease	Particulate matter pollution	5	1	1994	2004	-4.7087	-4.8284	-4.5889	Yes	-81.7834	0	-4.71 (-4.83 to -4.59)	Age-standardized
DALYs (Disability-Adjusted Life Years)	High SDI	Female	Ischemic heart disease	Particulate matter pollution	5	2	2004	2011	-6.4931	-6.7022	-6.2836	Yes	-63.9365	0	-6.49 (-6.7 to -6.28)	Age-standardized
DALYs (Disability-Adjusted Life Years)	High SDI	Female	Ischemic heart disease	Particulate matter pollution	5	3	2011	2016	-5.3233	-5.7421	-4.9027	Yes	-26.3046	0	-5.32 (-5.74 to -4.9)	Age-standardized
DALYs (Disability-Adjusted Life Years)	High SDI	Female	Ischemic heart disease	Particulate matter pollution	5	4	2016	2019	-6.1764	-7.5544	-4.7778	Yes	-9.1837	0	-6.18 (-7.55 to -4.78)	Age-standardized
DALYs (Disability-Adjusted Life Years)	High SDI	Female	Ischemic heart disease	Particulate matter pollution	5	5	2019	2021	-0.5795	-2.1362	1.002	No	-0.7849	0.445	-0.58 (-2.14 to 1)	Age-standardized
DALYs (Disability-Adjusted Life Years)	High SDI	Male	Ischemic heart disease	Particulate matter pollution	5	0	1990	1993	-2.9082	-3.7126	-2.0971	Yes	-7.5611	0	-2.91 (-3.71 to -2.1)	Age-standardized
DALYs (Disability-Adjusted Life Years)	High SDI	Male	Ischemic heart disease	Particulate matter pollution	5	1	1993	2003	-4.615	-4.737	-4.4929	Yes	-78.6915	0	-4.62 (-4.74 to -4.49)	Age-standardized
DALYs (Disability-Adjusted Life Years)	High SDI	Male	Ischemic heart disease	Particulate matter pollution	5	2	2003	2011	-5.9657	-6.1303	-5.8009	Yes	-74.8687	0	-5.97 (-6.13 to -5.8)	Age-standardized
DALYs (Disability-Adjusted Life Years)	High SDI	Male	Ischemic heart disease	Particulate matter pollution	5	3	2011	2016	-4.9107	-5.3297	-4.4899	Yes	-24.3042	0	-4.91 (-5.33 to -4.49)	Age-standardized
DALYs (Disability-Adjusted Life Years)	High SDI	Male	Ischemic heart disease	Particulate matter pollution	5	4	2016	2019	-6.1667	-7.5304	-4.7828	Yes	-9.2668	0	-6.17 (-7.53 to -4.78)	Age-standardized
DALYs (Disability-Adjusted Life Years)	High SDI	Male	Ischemic heart disease	Particulate matter pollution	5	5	2019	2021	-0.4148	-1.9884	1.1839	No	-0.5563	0.586	-0.41 (-1.99 to 1.18)	Age-standardized
DALYs (Disability-Adjusted Life Years)	High-middle SDI	Both	Ischemic heart disease	Particulate matter pollution	4	0	1990	1994	0.7324	-0.5213	2.0019	No	1.2242	0.237	0.73 (-0.52 to 2)	Age-standardized
DALYs (Disability-Adjusted Life Years)	High-middle SDI	Both	Ischemic heart disease	Particulate matter pollution	4	1	1994	2003	-1.033	-1.4247	-0.6396	Yes	-5.4997	0	-1.03 (-1.42 to -0.64)	Age-standardized
DALYs (Disability-Adjusted Life Years)	High-middle SDI	Both	Ischemic heart disease	Particulate matter pollution	4	2	2003	2014	-2.6905	-2.9566	-2.4237	Yes	-20.9262	0	-2.69 (-2.96 to -2.42)	Age-standardized
DALYs (Disability-Adjusted Life Years)	High-middle SDI	Both	Ischemic heart disease	Particulate matter pollution	4	3	2014	2019	-5.0311	-6.1098	-3.94	Yes	-9.4938	0	-5.03 (-6.11 to -3.94)	Age-standardized
DALYs (Disability-Adjusted Life Years)	High-middle SDI	Both	Ischemic heart disease	Particulate matter pollution	4	4	2019	2021	-1.097	-4.9626	2.9257	No	-0.5813	0.568	-1.1 (-4.96 to 2.93)	Age-standardized
DALYs (Disability-Adjusted Life Years)	High-middle SDI	Female	Ischemic heart disease	Particulate matter pollution	4	0	1990	1994	1.001	-0.2783	2.2966	No	1.6416	0.118	1 (-0.28 to 2.3)	Age-standardized
DALYs (Disability-Adjusted Life Years)	High-middle SDI	Female	Ischemic heart disease	Particulate matter pollution	4	1	1994	2003	-1.4311	-1.8276	-1.0329	Yes	-7.5128	0	-1.43 (-1.83 to -1.03)	Age-standardized
DALYs (Disability-Adjusted Life Years)	High-middle SDI	Female	Ischemic heart disease	Particulate matter pollution	4	2	2003	2014	-3.0646	-3.334	-2.7944	Yes	-23.4953	0	-3.06 (-3.33 to -2.79)	Age-standardized
DALYs (Disability-Adjusted Life Years)	High-middle SDI	Female	Ischemic heart disease	Particulate matter pollution	4	3	2014	2019	-5.1749	-6.2994	-4.0369	Yes	-9.3581	0	-5.17 (-6.3 to -4.04)	Age-standardized
DALYs (Disability-Adjusted Life Years)	High-middle SDI	Female	Ischemic heart disease	Particulate matter pollution	4	4	2019	2021	-0.9421	-4.9299	3.2129	No	-0.484	0.634	-0.94 (-4.93 to 3.21)	Age-standardized
DALYs (Disability-Adjusted Life Years)	High-middle SDI	Male	Ischemic heart disease	Particulate matter pollution	5	0	1990	1994	0.8789	-0.1824	1.9516	No	1.7635	0.098	0.88 (-0.18 to 1.95)	Age-standardized
DALYs (Disability-Adjusted Life Years)	High-middle SDI	Male	Ischemic heart disease	Particulate matter pollution	5	1	1994	1998	-1.6494	-3.2218	-0.0514	Yes	-2.1994	0.044	-1.65 (-3.22 to -0.05)	Age-standardized
DALYs (Disability-Adjusted Life Years)	High-middle SDI	Male	Ischemic heart disease	Particulate matter pollution	5	2	1998	2003	0.2589	-0.6848	1.2114	No	0.5827	0.569	0.26 (-0.68 to 1.21)	Age-standardized
DALYs (Disability-Adjusted Life Years)	High-middle SDI	Male	Ischemic heart disease	Particulate matter pollution	5	3	2003	2015	-2.4332	-2.6318	-2.2341	Yes	-25.7631	0	-2.43 (-2.63 to -2.23)	Age-standardized
DALYs (Disability-Adjusted Life Years)	High-middle SDI	Male	Ischemic heart disease	Particulate matter pollution	5	4	2015	2019	-5.6435	-7.1265	-4.1369	Yes	-7.816	0	-5.64 (-7.13 to -4.14)	Age-standardized
DALYs (Disability-Adjusted Life Years)	High-middle SDI	Male	Ischemic heart disease	Particulate matter pollution	5	5	2019	2021	-0.81	-4.3585	2.8701	No	-0.4759	0.641	-0.81 (-4.36 to 2.87)	Age-standardized
DALYs (Disability-Adjusted Life Years)	Low SDI	Both	Ischemic heart disease	Particulate matter pollution	2	0	1990	2010	-0.0612	-0.1445	0.0223	No	-1.5126	0.143	-0.06 (-0.14 to 0.02)	Age-standardized
DALYs (Disability-Adjusted Life Years)	Low SDI	Both	Ischemic heart disease	Particulate matter pollution	2	1	2010	2014	3.5314	2.0041	5.0816	Yes	4.8194	0	3.53 (2 to 5.08)	Age-standardized
DALYs (Disability-Adjusted Life Years)	Low SDI	Both	Ischemic heart disease	Particulate matter pollution	2	2	2014	2021	-1.7389	-2.1369	-1.3392	Yes	-8.9195	0	-1.74 (-2.14 to -1.34)	Age-standardized
DALYs (Disability-Adjusted Life Years)	Low SDI	Female	Ischemic heart disease	Particulate matter pollution	3	0	1990	1995	0.2111	-0.4706	0.8975	No	0.6426	0.527	0.21 (-0.47 to 0.9)	Age-standardized
DALYs (Disability-Adjusted Life Years)	Low SDI	Female	Ischemic heart disease	Particulate matter pollution	3	1	1995	2010	-0.5368	-0.6763	-0.397	Yes	-7.9725	0	-0.54 (-0.68 to -0.4)	Age-standardized
DALYs (Disability-Adjusted Life Years)	Low SDI	Female	Ischemic heart disease	Particulate matter pollution	3	2	2010	2014	3.3221	1.8493	4.8161	Yes	4.734	0	3.32 (1.85 to 4.82)	Age-standardized
DALYs (Disability-Adjusted Life Years)	Low SDI	Female	Ischemic heart disease	Particulate matter pollution	3	3	2014	2021	-2.3109	-2.6952	-1.9251	Yes	-12.3347	0	-2.31 (-2.7 to -1.93)	Age-standardized
DALYs (Disability-Adjusted Life Years)	Low SDI	Male	Ischemic heart disease	Particulate matter pollution	2	0	1990	2010	0.2931	0.1995	0.3868	Yes	6.4685	0	0.29 (0.2 to 0.39)	Age-standardized
DALYs (Disability-Adjusted Life Years)	Low SDI	Male	Ischemic heart disease	Particulate matter pollution	2	1	2010	2014	3.9867	2.2921	5.7093	Yes	4.9106	0	3.99 (2.29 to 5.71)	Age-standardized
DALYs (Disability-Adjusted Life Years)	Low SDI	Male	Ischemic heart disease	Particulate matter pollution	2	2	2014	2021	-1.2381	-1.6852	-0.7889	Yes	-5.6661	0	-1.24 (-1.69 to -0.79)	Age-standardized
DALYs (Disability-Adjusted Life Years)	Low-middle SDI	Both	Ischemic heart disease	Particulate matter pollution	3	0	1990	1997	0.4317	-0.0539	0.9197	No	1.8481	0.079	0.43 (-0.05 to 0.92)	Age-standardized
DALYs (Disability-Adjusted Life Years)	Low-middle SDI	Both	Ischemic heart disease	Particulate matter pollution	3	1	1997	2000	-1.7047	-5.1484	1.864	No	-1.0026	0.327	-1.7 (-5.15 to 1.86)	Age-standardized
DALYs (Disability-Adjusted Life Years)	Low-middle SDI	Both	Ischemic heart disease	Particulate matter pollution	3	2	2000	2014	0.4503	0.2644	0.6366	Yes	5.0435	0	0.45 (0.26 to 0.64)	Age-standardized
DALYs (Disability-Adjusted Life Years)	Low-middle SDI	Both	Ischemic heart disease	Particulate matter pollution	3	3	2014	2021	-1.4022	-1.8886	-0.9134	Yes	-5.9387	0	-1.4 (-1.89 to -0.91)	Age-standardized
DALYs (Disability-Adjusted Life Years)	Low-middle SDI	Female	Ischemic heart disease	Particulate matter pollution	5	0	1990	1998	-0.2747	-0.631	0.0829	No	-1.6379	0.122	-0.27 (-0.63 to 0.08)	Age-standardized
DALYs (Disability-Adjusted Life Years)	Low-middle SDI	Female	Ischemic heart disease	Particulate matter pollution	5	1	1998	2001	-2.231	-5.3185	0.9572	No	-1.4987	0.155	-2.23 (-5.32 to 0.96)	Age-standardized
DALYs (Disability-Adjusted Life Years)	Low-middle SDI	Female	Ischemic heart disease	Particulate matter pollution	5	2	2001	2008	0.1967	-0.3469	0.7433	No	0.7699	0.453	0.2 (-0.35 to 0.74)	Age-standardized
DALYs (Disability-Adjusted Life Years)	Low-middle SDI	Female	Ischemic heart disease	Particulate matter pollution	5	3	2008	2011	-1.0904	-4.1355	2.0515	No	-0.7473	0.466	-1.09 (-4.14 to 2.05)	Age-standardized
DALYs (Disability-Adjusted Life Years)	Low-middle SDI	Female	Ischemic heart disease	Particulate matter pollution	5	4	2011	2014	1.7593	-1.3783	4.9967	No	1.1869	0.254	1.76 (-1.38 to 5)	Age-standardized
DALYs (Disability-Adjusted Life Years)	Low-middle SDI	Female	Ischemic heart disease	Particulate matter pollution	5	5	2014	2021	-1.8556	-2.2871	-1.4221	Yes	-9.0598	0	-1.86 (-2.29 to -1.42)	Age-standardized
DALYs (Disability-Adjusted Life Years)	Low-middle SDI	Male	Ischemic heart disease	Particulate matter pollution	3	0	1990	2011	0.4932	0.3655	0.621	Yes	8.0473	0	0.49 (0.37 to 0.62)	Age-standardized
DALYs (Disability-Adjusted Life Years)	Low-middle SDI	Male	Ischemic heart disease	Particulate matter pollution	3	1	2011	2014	2.708	-2.2409	7.9074	No	1.1252	0.273	2.71 (-2.24 to 7.91)	Age-standardized
DALYs (Disability-Adjusted Life Years)	Low-middle SDI	Male	Ischemic heart disease	Particulate matter pollution	3	2	2014	2017	-3.2728	-7.9424	1.6336	No	-1.3986	0.177	-3.27 (-7.94 to 1.63)	Age-standardized
DALYs (Disability-Adjusted Life Years)	Low-middle SDI	Male	Ischemic heart disease	Particulate matter pollution	3	3	2017	2021	-0.2052	-1.8078	1.4235	No	-0.2639	0.794	-0.21 (-1.81 to 1.42)	Age-standardized
DALYs (Disability-Adjusted Life Years)	Middle SDI	Both	Ischemic heart disease	Particulate matter pollution	5	0	1990	2000	-0.3479	-0.4939	-0.2016	Yes	-5.0646	0	-0.35 (-0.49 to -0.2)	Age-standardized
DALYs (Disability-Adjusted Life Years)	Middle SDI	Both	Ischemic heart disease	Particulate matter pollution	5	1	2000	2004	1.7799	0.8411	2.7275	Yes	4.0581	0.001	1.78 (0.84 to 2.73)	Age-standardized
DALYs (Disability-Adjusted Life Years)	Middle SDI	Both	Ischemic heart disease	Particulate matter pollution	5	2	2004	2007	-1.5157	-3.3146	0.3166	No	-1.7659	0.098	-1.52 (-3.31 to 0.32)	Age-standardized
DALYs (Disability-Adjusted Life Years)	Middle SDI	Both	Ischemic heart disease	Particulate matter pollution	5	3	2007	2014	0.2004	-0.1205	0.5224	No	1.3301	0.203	0.2 (-0.12 to 0.52)	Age-standardized
DALYs (Disability-Adjusted Life Years)	Middle SDI	Both	Ischemic heart disease	Particulate matter pollution	5	4	2014	2019	-3.9788	-4.5806	-3.3733	Yes	-13.7648	0	-3.98 (-4.58 to -3.37)	Age-standardized
DALYs (Disability-Adjusted Life Years)	Middle SDI	Both	Ischemic heart disease	Particulate matter pollution	5	5	2019	2021	-0.9476	-3.0872	1.2391	No	-0.9294	0.367	-0.95 (-3.09 to 1.24)	Age-standardized
DALYs (Disability-Adjusted Life Years)	Middle SDI	Female	Ischemic heart disease	Particulate matter pollution	3	0	1990	2000	-0.76	-1.0899	-0.429	Yes	-4.7647	0	-0.76 (-1.09 to -0.43)	Age-standardized
DALYs (Disability-Adjusted Life Years)	Middle SDI	Female	Ischemic heart disease	Particulate matter pollution	3	1	2000	2003	1.4802	-2.7127	5.8539	No	0.7242	0.477	1.48 (-2.71 to 5.85)	Age-standardized
DALYs (Disability-Adjusted Life Years)	Middle SDI	Female	Ischemic heart disease	Particulate matter pollution	3	2	2003	2014	-0.6133	-0.9415	-0.284	Yes	-3.868	0.001	-0.61 (-0.94 to -0.28)	Age-standardized
DALYs (Disability-Adjusted Life Years)	Middle SDI	Female	Ischemic heart disease	Particulate matter pollution	3	3	2014	2021	-3.5234	-4.1395	-2.9034	Yes	-11.6448	0	-3.52 (-4.14 to -2.9)	Age-standardized
DALYs (Disability-Adjusted Life Years)	Middle SDI	Male	Ischemic heart disease	Particulate matter pollution	5	0	1990	2000	0.0603	-0.0846	0.2055	No	0.8871	0.389	0.06 (-0.08 to 0.21)	Age-standardized
DALYs (Disability-Adjusted Life Years)	Middle SDI	Male	Ischemic heart disease	Particulate matter pollution	5	1	2000	2004	2.1665	1.2469	3.0944	Yes	5.0528	0	2.17 (1.25 to 3.09)	Age-standardized
DALYs (Disability-Adjusted Life Years)	Middle SDI	Male	Ischemic heart disease	Particulate matter pollution	5	2	2004	2007	-1.3405	-3.0925	0.4432	No	-1.6054	0.129	-1.34 (-3.09 to 0.44)	Age-standardized
DALYs (Disability-Adjusted Life Years)	Middle SDI	Male	Ischemic heart disease	Particulate matter pollution	5	3	2007	2014	0.6593	0.3456	0.974	Yes	4.4872	0	0.66 (0.35 to 0.97)	Age-standardized
DALYs (Disability-Adjusted Life Years)	Middle SDI	Male	Ischemic heart disease	Particulate matter pollution	5	4	2014	2019	-3.9108	-4.5021	-3.316	Yes	-13.7773	0	-3.91 (-4.5 to -3.32)	Age-standardized
DALYs (Disability-Adjusted Life Years)	Middle SDI	Male	Ischemic heart disease	Particulate matter pollution	5	5	2019	2021	-0.1505	-2.3646	2.1139	No	-0.1431	0.888	-0.15 (-2.36 to 2.11)	Age-standardized
Deaths	Global	Both	Ischemic heart disease	Particulate matter pollution	1	0	1990	2014	-1.1423	-1.2241	-1.0605	Yes	-28.4953	0	-1.14 (-1.22 to -1.06)	Age-standardized
Deaths	Global	Both	Ischemic heart disease	Particulate matter pollution	1	1	2014	2021	-2.8212	-3.3392	-2.3003	Yes	-10.9848	0	-2.82 (-3.34 to -2.3)	Age-standardized
Deaths	Global	Female	Ischemic heart disease	Particulate matter pollution	1	0	1990	2014	-1.4904	-1.5737	-1.4069	Yes	-36.4019	0	-1.49 (-1.57 to -1.41)	Age-standardized
Deaths	Global	Female	Ischemic heart disease	Particulate matter pollution	1	1	2014	2021	-2.9469	-3.4761	-2.4147	Yes	-11.2243	0	-2.95 (-3.48 to -2.41)	Age-standardized
Deaths	Global	Male	Ischemic heart disease	Particulate matter pollution	3	0	1990	2011	-0.8227	-0.9051	-0.7401	Yes	-20.6481	0	-0.82 (-0.91 to -0.74)	Age-standardized
Deaths	Global	Male	Ischemic heart disease	Particulate matter pollution	3	1	2011	2014	0.4011	-2.6708	3.5701	No	0.2679	0.791	0.4 (-2.67 to 3.57)	Age-standardized
Deaths	Global	Male	Ischemic heart disease	Particulate matter pollution	3	2	2014	2019	-3.8136	-4.7992	-2.8178	Yes	-7.8506	0	-3.81 (-4.8 to -2.82)	Age-standardized
Deaths	Global	Male	Ischemic heart disease	Particulate matter pollution	3	3	2019	2021	-0.2912	-3.799	3.3444	No	-0.1694	0.867	-0.29 (-3.8 to 3.34)	Age-standardized
Deaths	High SDI	Both	Ischemic heart disease	Particulate matter pollution	5	0	1990	1994	-3.2859	-3.7556	-2.8138	Yes	-14.6262	0	-3.29 (-3.76 to -2.81)	Age-standardized
Deaths	High SDI	Both	Ischemic heart disease	Particulate matter pollution	5	1	1994	2003	-4.475	-4.6137	-4.3361	Yes	-67.1459	0	-4.47 (-4.61 to -4.34)	Age-standardized
Deaths	High SDI	Both	Ischemic heart disease	Particulate matter pollution	5	2	2003	2011	-5.9954	-6.154	-5.8365	Yes	-78.0535	0	-6 (-6.15 to -5.84)	Age-standardized
Deaths	High SDI	Both	Ischemic heart disease	Particulate matter pollution	5	3	2011	2016	-4.926	-5.3285	-4.5219	Yes	-25.3834	0	-4.93 (-5.33 to -4.52)	Age-standardized
Deaths	High SDI	Both	Ischemic heart disease	Particulate matter pollution	5	4	2016	2019	-6.0496	-7.363	-4.7175	Yes	-9.4473	0	-6.05 (-7.36 to -4.72)	Age-standardized
Deaths	High SDI	Both	Ischemic heart disease	Particulate matter pollution	5	5	2019	2021	-0.6279	-2.1247	0.8917	No	-0.8847	0.39	-0.63 (-2.12 to 0.89)	Age-standardized
Deaths	High SDI	Female	Ischemic heart disease	Particulate matter pollution	5	0	1990	1994	-3.2881	-3.8686	-2.7041	Yes	-11.8373	0	-3.29 (-3.87 to -2.7)	Age-standardized
Deaths	High SDI	Female	Ischemic heart disease	Particulate matter pollution	5	1	1994	2003	-4.5448	-4.7179	-4.3713	Yes	-54.6122	0	-4.54 (-4.72 to -4.37)	Age-standardized
Deaths	High SDI	Female	Ischemic heart disease	Particulate matter pollution	5	2	2003	2012	-6.2219	-6.3857	-6.0579	Yes	-78.3474	0	-6.22 (-6.39 to -6.06)	Age-standardized
Deaths	High SDI	Female	Ischemic heart disease	Particulate matter pollution	5	3	2012	2015	-4.874	-6.4664	-3.2545	Yes	-6.3088	0	-4.87 (-6.47 to -3.25)	Age-standardized
Deaths	High SDI	Female	Ischemic heart disease	Particulate matter pollution	5	4	2015	2019	-5.9992	-6.8288	-5.1621	Yes	-14.8742	0	-6 (-6.83 to -5.16)	Age-standardized
Deaths	High SDI	Female	Ischemic heart disease	Particulate matter pollution	5	5	2019	2021	-0.8878	-2.7622	1.0227	No	-0.9955	0.335	-0.89 (-2.76 to 1.02)	Age-standardized
Deaths	High SDI	Male	Ischemic heart disease	Particulate matter pollution	5	0	1990	1993	-2.8748	-3.6449	-2.0986	Yes	-7.8107	0	-2.87 (-3.64 to -2.1)	Age-standardized
Deaths	High SDI	Male	Ischemic heart disease	Particulate matter pollution	5	1	1993	2003	-4.5113	-4.6288	-4.3937	Yes	-79.9214	0	-4.51 (-4.63 to -4.39)	Age-standardized
Deaths	High SDI	Male	Ischemic heart disease	Particulate matter pollution	5	2	2003	2010	-5.9786	-6.1789	-5.7779	Yes	-61.6237	0	-5.98 (-6.18 to -5.78)	Age-standardized
Deaths	High SDI	Male	Ischemic heart disease	Particulate matter pollution	5	3	2010	2016	-4.8702	-5.153	-4.5866	Yes	-35.7495	0	-4.87 (-5.15 to -4.59)	Age-standardized
Deaths	High SDI	Male	Ischemic heart disease	Particulate matter pollution	5	4	2016	2019	-6.1549	-7.4779	-4.8129	Yes	-9.5362	0	-6.15 (-7.48 to -4.81)	Age-standardized
Deaths	High SDI	Male	Ischemic heart disease	Particulate matter pollution	5	5	2019	2021	-0.5824	-2.0943	0.9528	No	-0.8124	0.429	-0.58 (-2.09 to 0.95)	Age-standardized
Deaths	High-middle SDI	Both	Ischemic heart disease	Particulate matter pollution	4	0	1990	1994	0.5409	-0.7676	1.8667	No	0.8652	0.398	0.54 (-0.77 to 1.87)	Age-standardized
Deaths	High-middle SDI	Both	Ischemic heart disease	Particulate matter pollution	4	1	1994	2003	-1.1323	-1.538	-0.725	Yes	-5.8186	0	-1.13 (-1.54 to -0.72)	Age-standardized
Deaths	High-middle SDI	Both	Ischemic heart disease	Particulate matter pollution	4	2	2003	2015	-2.6086	-2.8465	-2.3701	Yes	-22.7046	0	-2.61 (-2.85 to -2.37)	Age-standardized
Deaths	High-middle SDI	Both	Ischemic heart disease	Particulate matter pollution	4	3	2015	2019	-5.3664	-7.1365	-3.5626	Yes	-6.1373	0	-5.37 (-7.14 to -3.56)	Age-standardized
Deaths	High-middle SDI	Both	Ischemic heart disease	Particulate matter pollution	4	4	2019	2021	-0.8095	-4.8232	3.3735	No	-0.4134	0.684	-0.81 (-4.82 to 3.37)	Age-standardized
Deaths	High-middle SDI	Female	Ischemic heart disease	Particulate matter pollution	4	0	1990	1994	0.9034	-0.4477	2.2729	No	1.4016	0.178	0.9 (-0.45 to 2.27)	Age-standardized
Deaths	High-middle SDI	Female	Ischemic heart disease	Particulate matter pollution	4	1	1994	2003	-1.5414	-1.9574	-1.1236	Yes	-7.7076	0	-1.54 (-1.96 to -1.12)	Age-standardized
Deaths	High-middle SDI	Female	Ischemic heart disease	Particulate matter pollution	4	2	2003	2015	-3.0168	-3.2622	-2.7707	Yes	-25.3945	0	-3.02 (-3.26 to -2.77)	Age-standardized
Deaths	High-middle SDI	Female	Ischemic heart disease	Particulate matter pollution	4	3	2015	2019	-5.3689	-7.2588	-3.4406	Yes	-5.7472	0	-5.37 (-7.26 to -3.44)	Age-standardized
Deaths	High-middle SDI	Female	Ischemic heart disease	Particulate matter pollution	4	4	2019	2021	-0.8346	-5.0533	3.5715	No	-0.405	0.69	-0.83 (-5.05 to 3.57)	Age-standardized
Deaths	High-middle SDI	Male	Ischemic heart disease	Particulate matter pollution	5	0	1990	1994	0.6975	-0.3904	1.7972	No	1.3639	0.193	0.7 (-0.39 to 1.8)	Age-standardized
Deaths	High-middle SDI	Male	Ischemic heart disease	Particulate matter pollution	5	1	1994	1998	-1.9395	-3.543	-0.3093	Yes	-2.532	0.023	-1.94 (-3.54 to -0.31)	Age-standardized
Deaths	High-middle SDI	Male	Ischemic heart disease	Particulate matter pollution	5	2	1998	2003	0.3932	-0.5661	1.3618	No	0.8712	0.397	0.39 (-0.57 to 1.36)	Age-standardized
Deaths	High-middle SDI	Male	Ischemic heart disease	Particulate matter pollution	5	3	2003	2015	-2.186	-2.3886	-1.9829	Yes	-22.7174	0	-2.19 (-2.39 to -1.98)	Age-standardized
Deaths	High-middle SDI	Male	Ischemic heart disease	Particulate matter pollution	5	4	2015	2019	-5.5337	-7.0469	-3.9959	Yes	-7.5141	0	-5.53 (-7.05 to -4)	Age-standardized
Deaths	High-middle SDI	Male	Ischemic heart disease	Particulate matter pollution	5	5	2019	2021	-0.8063	-4.4367	2.9621	No	-0.4628	0.65	-0.81 (-4.44 to 2.96)	Age-standardized
Deaths	Low SDI	Both	Ischemic heart disease	Particulate matter pollution	2	0	1990	2010	-0.0495	-0.1426	0.0436	No	-1.0977	0.283	-0.05 (-0.14 to 0.04)	Age-standardized
Deaths	Low SDI	Both	Ischemic heart disease	Particulate matter pollution	2	1	2010	2014	4.5668	2.8521	6.3102	Yes	5.5741	0	4.57 (2.85 to 6.31)	Age-standardized
Deaths	Low SDI	Both	Ischemic heart disease	Particulate matter pollution	2	2	2014	2021	-2.0594	-2.5022	-1.6145	Yes	-9.477	0	-2.06 (-2.5 to -1.61)	Age-standardized
Deaths	Low SDI	Female	Ischemic heart disease	Particulate matter pollution	5	0	1990	1995	0.6397	-0.0271	1.3111	No	2.0444	0.059	0.64 (-0.03 to 1.31)	Age-standardized
Deaths	Low SDI	Female	Ischemic heart disease	Particulate matter pollution	5	1	1995	1998	-1.3748	-4.2724	1.6106	No	-0.9894	0.338	-1.37 (-4.27 to 1.61)	Age-standardized
Deaths	Low SDI	Female	Ischemic heart disease	Particulate matter pollution	5	2	1998	2010	-0.4707	-0.6638	-0.2772	Yes	-5.1774	0	-0.47 (-0.66 to -0.28)	Age-standardized
Deaths	Low SDI	Female	Ischemic heart disease	Particulate matter pollution	5	3	2010	2014	4.2541	2.8032	5.7254	Yes	6.3363	0	4.25 (2.8 to 5.73)	Age-standardized
Deaths	Low SDI	Female	Ischemic heart disease	Particulate matter pollution	5	4	2014	2018	-3.1353	-4.5225	-1.7279	Yes	-4.7069	0	-3.14 (-4.52 to -1.73)	Age-standardized
Deaths	Low SDI	Female	Ischemic heart disease	Particulate matter pollution	5	5	2018	2021	-1.5111	-2.921	-0.0808	Yes	-2.2509	0.04	-1.51 (-2.92 to -0.08)	Age-standardized
Deaths	Low SDI	Male	Ischemic heart disease	Particulate matter pollution	2	0	1990	2010	0.3627	0.2505	0.4751	Yes	6.6809	0	0.36 (0.25 to 0.48)	Age-standardized
Deaths	Low SDI	Male	Ischemic heart disease	Particulate matter pollution	2	1	2010	2014	5.2291	3.1905	7.308	Yes	5.3773	0	5.23 (3.19 to 7.31)	Age-standardized
Deaths	Low SDI	Male	Ischemic heart disease	Particulate matter pollution	2	2	2014	2021	-1.5982	-2.1277	-1.0658	Yes	-6.1625	0	-1.6 (-2.13 to -1.07)	Age-standardized
Deaths	Low-middle SDI	Both	Ischemic heart disease	Particulate matter pollution	4	0	1990	1997	0.3514	-0.1555	0.8609	No	1.4551	0.163	0.35 (-0.16 to 0.86)	Age-standardized
Deaths	Low-middle SDI	Both	Ischemic heart disease	Particulate matter pollution	4	1	1997	2000	-1.355	-4.9597	2.3864	No	-0.7699	0.451	-1.35 (-4.96 to 2.39)	Age-standardized
Deaths	Low-middle SDI	Both	Ischemic heart disease	Particulate matter pollution	4	2	2000	2011	0.3535	0.0669	0.6409	Yes	2.5921	0.018	0.35 (0.07 to 0.64)	Age-standardized
Deaths	Low-middle SDI	Both	Ischemic heart disease	Particulate matter pollution	4	3	2011	2014	2.2849	-1.4508	6.1622	No	1.2757	0.218	2.28 (-1.45 to 6.16)	Age-standardized
Deaths	Low-middle SDI	Both	Ischemic heart disease	Particulate matter pollution	4	4	2014	2021	-2.1005	-2.6041	-1.5943	Yes	-8.6485	0	-2.1 (-2.6 to -1.59)	Age-standardized
Deaths	Low-middle SDI	Female	Ischemic heart disease	Particulate matter pollution	5	0	1990	1996	-0.0787	-0.6924	0.5388	No	-0.2723	0.789	-0.08 (-0.69 to 0.54)	Age-standardized
Deaths	Low-middle SDI	Female	Ischemic heart disease	Particulate matter pollution	5	1	1996	2001	-1.6384	-2.7548	-0.5092	Yes	-3.0846	0.008	-1.64 (-2.75 to -0.51)	Age-standardized
Deaths	Low-middle SDI	Female	Ischemic heart disease	Particulate matter pollution	5	2	2001	2008	0.2677	-0.3367	0.8758	No	0.9424	0.361	0.27 (-0.34 to 0.88)	Age-standardized
Deaths	Low-middle SDI	Female	Ischemic heart disease	Particulate matter pollution	5	3	2008	2011	-1.2326	-4.615	2.2697	No	-0.7587	0.46	-1.23 (-4.62 to 2.27)	Age-standardized
Deaths	Low-middle SDI	Female	Ischemic heart disease	Particulate matter pollution	5	4	2011	2014	2.708	-0.8138	6.3549	No	1.6323	0.123	2.71 (-0.81 to 6.35)	Age-standardized
Deaths	Low-middle SDI	Female	Ischemic heart disease	Particulate matter pollution	5	5	2014	2021	-2.1923	-2.6706	-1.7117	Yes	-9.6396	0	-2.19 (-2.67 to -1.71)	Age-standardized
Deaths	Low-middle SDI	Male	Ischemic heart disease	Particulate matter pollution	3	0	1990	2011	0.5887	0.454	0.7235	Yes	9.112	0	0.59 (0.45 to 0.72)	Age-standardized
Deaths	Low-middle SDI	Male	Ischemic heart disease	Particulate matter pollution	3	1	2011	2014	4.0825	-1.2052	9.6531	No	1.596	0.125	4.08 (-1.21 to 9.65)	Age-standardized
Deaths	Low-middle SDI	Male	Ischemic heart disease	Particulate matter pollution	3	2	2014	2017	-4.2353	-9.092	0.8808	No	-1.7292	0.098	-4.24 (-9.09 to 0.88)	Age-standardized
Deaths	Low-middle SDI	Male	Ischemic heart disease	Particulate matter pollution	3	3	2017	2021	-0.3019	-1.9782	1.403	No	-0.3709	0.714	-0.3 (-1.98 to 1.4)	Age-standardized
Deaths	Middle SDI	Both	Ischemic heart disease	Particulate matter pollution	5	0	1990	2000	-0.3994	-0.5697	-0.2289	Yes	-4.9862	0	-0.4 (-0.57 to -0.23)	Age-standardized
Deaths	Middle SDI	Both	Ischemic heart disease	Particulate matter pollution	5	1	2000	2004	1.8665	0.7694	2.9756	Yes	3.64	0.002	1.87 (0.77 to 2.98)	Age-standardized
Deaths	Middle SDI	Both	Ischemic heart disease	Particulate matter pollution	5	2	2004	2007	-1.476	-3.5748	0.6684	No	-1.472	0.162	-1.48 (-3.57 to 0.67)	Age-standardized
Deaths	Middle SDI	Both	Ischemic heart disease	Particulate matter pollution	5	3	2007	2014	0.4541	0.0781	0.8315	Yes	2.5749	0.021	0.45 (0.08 to 0.83)	Age-standardized
Deaths	Middle SDI	Both	Ischemic heart disease	Particulate matter pollution	5	4	2014	2019	-4.0936	-4.7938	-3.3883	Yes	-12.1585	0	-4.09 (-4.79 to -3.39)	Age-standardized
Deaths	Middle SDI	Both	Ischemic heart disease	Particulate matter pollution	5	5	2019	2021	-0.8611	-3.3528	1.6949	No	-0.7241	0.48	-0.86 (-3.35 to 1.69)	Age-standardized
Deaths	Middle SDI	Female	Ischemic heart disease	Particulate matter pollution	3	0	1990	2000	-0.8168	-1.1739	-0.4583	Yes	-4.7277	0	-0.82 (-1.17 to -0.46)	Age-standardized
Deaths	Middle SDI	Female	Ischemic heart disease	Particulate matter pollution	3	1	2000	2003	1.5598	-2.995	6.3285	No	0.7015	0.491	1.56 (-3 to 6.33)	Age-standardized
Deaths	Middle SDI	Female	Ischemic heart disease	Particulate matter pollution	3	2	2003	2014	-0.4886	-0.8452	-0.1308	Yes	-2.838	0.01	-0.49 (-0.85 to -0.13)	Age-standardized
Deaths	Middle SDI	Female	Ischemic heart disease	Particulate matter pollution	3	3	2014	2021	-3.5819	-4.2503	-2.9088	Yes	-10.9045	0	-3.58 (-4.25 to -2.91)	Age-standardized
Deaths	Middle SDI	Male	Ischemic heart disease	Particulate matter pollution	5	0	1990	2000	0.0618	-0.1038	0.2278	No	0.7953	0.439	0.06 (-0.1 to 0.23)	Age-standardized
Deaths	Middle SDI	Male	Ischemic heart disease	Particulate matter pollution	5	1	2000	2004	2.256	1.2105	3.3123	Yes	4.6269	0	2.26 (1.21 to 3.31)	Age-standardized
Deaths	Middle SDI	Male	Ischemic heart disease	Particulate matter pollution	5	2	2004	2007	-1.2739	-3.2659	0.7591	No	-1.3406	0.2	-1.27 (-3.27 to 0.76)	Age-standardized
Deaths	Middle SDI	Male	Ischemic heart disease	Particulate matter pollution	5	3	2007	2014	1.0375	0.68	1.3962	Yes	6.2072	0	1.04 (0.68 to 1.4)	Age-standardized
Deaths	Middle SDI	Male	Ischemic heart disease	Particulate matter pollution	5	4	2014	2019	-4.0477	-4.7176	-3.3731	Yes	-12.5708	0	-4.05 (-4.72 to -3.37)	Age-standardized
Deaths	Middle SDI	Male	Ischemic heart disease	Particulate matter pollution	5	5	2019	2021	0.0792	-2.4237	2.6462	No	0.0666	0.948	0.08 (-2.42 to 2.65)	Age-standardized
