# Supplementary material for: Global, regional, and national burden of IHD attributable to PM pollution aged 70 and above: an age-period-cohort modeling and frontiers analysis study
Source: Front Public Health. 2025 Jun 4;13:1573599. doi: 10.3389/fpubh.2025.1573599 (PMC12174465; doi:10.3389/fpubh.2025.1573599)
Supplement: Supplementary file 5 [file Data_Sheet_5.csv]

Net Drift (%/year)	CILo	CIHi	location	cause	measure	sex	rei
-1.12462531575254	-1.26160447519746	-0.987456125975217	Global	Ischemic heart disease	Deaths	Male	Particulate matter pollution
-0.0838099543298831	-0.265980756809092	0.0986935952052237	Middle SDI	Ischemic heart disease	Deaths	Male	Particulate matter pollution
1.1457285401181	0.784609240042067	1.5081417594728	Low SDI	Ischemic heart disease	Deaths	Male	Particulate matter pollution
-5.08118519823624	-5.18430547370634	-4.97795277054001	High SDI	Ischemic heart disease	Deaths	Male	Particulate matter pollution
0.673365332201192	0.448842361484059	0.898390156032747	Low-middle SDI	Ischemic heart disease	Deaths	Male	Particulate matter pollution
-1.93758250155772	-2.17199742882171	-1.70260587052099	High-middle SDI	Ischemic heart disease	Deaths	Male	Particulate matter pollution
-1.85866726102112	-1.93237305354095	-1.78490607260746	Global	Ischemic heart disease	Deaths	Female	Particulate matter pollution
-0.795063496575887	-0.882549375791253	-0.707500398071548	Middle SDI	Ischemic heart disease	Deaths	Female	Particulate matter pollution
0.025378756668748	-0.181799249404013	0.232986771756694	Low SDI	Ischemic heart disease	Deaths	Female	Particulate matter pollution
-5.3918644853173	-5.46961320333329	-5.31405182105759	High SDI	Ischemic heart disease	Deaths	Female	Particulate matter pollution
-0.356891144160876	-0.548265262722036	-0.165148766027845	Low-middle SDI	Ischemic heart disease	Deaths	Female	Particulate matter pollution
-2.75768701990591	-2.88216969405704	-2.63304478765802	High-middle SDI	Ischemic heart disease	Deaths	Female	Particulate matter pollution
-1.52666410913076	-1.60589971470196	-1.44736469606326	Global	Ischemic heart disease	Deaths	Both	Particulate matter pollution
-0.453542782023075	-0.552478796134648	-0.354508340773563	Middle SDI	Ischemic heart disease	Deaths	Both	Particulate matter pollution
0.567801093004738	0.30557690985531	0.8307107965843	Low SDI	Ischemic heart disease	Deaths	Both	Particulate matter pollution
-5.16124524446315	-5.24773312347055	-5.0746784211364	High SDI	Ischemic heart disease	Deaths	Both	Particulate matter pollution
0.120763952700642	-0.0724364481346496	0.314337888059901	Low-middle SDI	Ischemic heart disease	Deaths	Both	Particulate matter pollution
-2.41859389735403	-2.55700635491479	-2.27998483244684	High-middle SDI	Ischemic heart disease	Deaths	Both	Particulate matter pollution
-1.12525001749032	-1.26885275426709	-0.981438413030111	Global	Ischemic heart disease	DALYs (Disability-Adjusted Life Years)	Male	Particulate matter pollution
-0.0954725570138315	-0.282630841859899	0.0920370028797191	Middle SDI	Ischemic heart disease	DALYs (Disability-Adjusted Life Years)	Male	Particulate matter pollution
1.1100739585753	0.67011844322642	1.55195219795075	Low SDI	Ischemic heart disease	DALYs (Disability-Adjusted Life Years)	Male	Particulate matter pollution
-5.03800169768808	-5.13696376228276	-4.93893639488157	High SDI	Ischemic heart disease	DALYs (Disability-Adjusted Life Years)	Male	Particulate matter pollution
0.664709843315481	0.411848076058186	0.918208378788554	Low-middle SDI	Ischemic heart disease	DALYs (Disability-Adjusted Life Years)	Male	Particulate matter pollution
-1.93659015748082	-2.19381584586715	-1.67868797756855	High-middle SDI	Ischemic heart disease	DALYs (Disability-Adjusted Life Years)	Male	Particulate matter pollution
-1.84905520002224	-1.92587143007631	-1.77217880391536	Global	Ischemic heart disease	DALYs (Disability-Adjusted Life Years)	Female	Particulate matter pollution
-0.795892797479425	-0.897679447922906	-0.69400160334665	Middle SDI	Ischemic heart disease	DALYs (Disability-Adjusted Life Years)	Female	Particulate matter pollution
0.0126167855643677	-0.222394455599506	0.248181560591587	Low SDI	Ischemic heart disease	DALYs (Disability-Adjusted Life Years)	Female	Particulate matter pollution
-5.33543696533694	-5.40722879180701	-5.26359065197235	High SDI	Ischemic heart disease	DALYs (Disability-Adjusted Life Years)	Female	Particulate matter pollution
-0.355716876331491	-0.579034566839054	-0.131897573405693	Low-middle SDI	Ischemic heart disease	DALYs (Disability-Adjusted Life Years)	Female	Particulate matter pollution
-2.74902472232084	-2.86767307609607	-2.63023143809558	High-middle SDI	Ischemic heart disease	DALYs (Disability-Adjusted Life Years)	Female	Particulate matter pollution
-1.51975034767222	-1.60406367462153	-1.43536477447611	Global	Ischemic heart disease	DALYs (Disability-Adjusted Life Years)	Both	Particulate matter pollution
-0.458943895596253	-0.567014193042781	-0.350756140254882	Middle SDI	Ischemic heart disease	DALYs (Disability-Adjusted Life Years)	Both	Particulate matter pollution
0.545638186839925	0.235434202414253	0.856802176205185	Low SDI	Ischemic heart disease	DALYs (Disability-Adjusted Life Years)	Both	Particulate matter pollution
-5.10939109884968	-5.1903389667919	-5.02837411814772	High SDI	Ischemic heart disease	DALYs (Disability-Adjusted Life Years)	Both	Particulate matter pollution
0.117720439924596	-0.102638804671795	0.338565765395371	Low-middle SDI	Ischemic heart disease	DALYs (Disability-Adjusted Life Years)	Both	Particulate matter pollution
-2.41242812017034	-2.55312740900793	-2.27152568176672	High-middle SDI	Ischemic heart disease	DALYs (Disability-Adjusted Life Years)	Both	Particulate matter pollution
