# Supplementary material for: Global, regional, and national burden of IHD attributable to PM pollution aged 70 and above: an age-period-cohort modeling and frontiers analysis study
Source: Front Public Health. 2025 Jun 4;13:1573599. doi: 10.3389/fpubh.2025.1573599 (PMC12174465; doi:10.3389/fpubh.2025.1573599)
Supplement: Supplementary file 6 [file Data_Sheet_6.csv]

location	sex	cause	rei	measure	Overll difference	Aging	Population	Epidemiological change
Global	Both	Ischemic heart disease	Particulate matter pollution	DALYs (Disability-Adjusted Life Years)	8240089.57	471887.57 (5.73%)	15125964.29 (183.57%)	-7357762.3 (-89.29%)
High SDI	Both	Ischemic heart disease	Particulate matter pollution	DALYs (Disability-Adjusted Life Years)	-1527479	106906.87 (-7%)	1909395.14 (-125%)	-3543781.01 (232%)
High-middle SDI	Both	Ischemic heart disease	Particulate matter pollution	DALYs (Disability-Adjusted Life Years)	1030818.25	252489.13 (24.49%)	3991235.95 (387.19%)	-3212906.82 (-311.69%)
Middle SDI	Both	Ischemic heart disease	Particulate matter pollution	DALYs (Disability-Adjusted Life Years)	4632838.34	282080.94 (6.09%)	5449247.36 (117.62%)	-1098489.96 (-23.71%)
Low-middle SDI	Both	Ischemic heart disease	Particulate matter pollution	DALYs (Disability-Adjusted Life Years)	3162115.92	32710.8 (1.03%)	3317836.35 (104.92%)	-188431.23 (-5.96%)
Low SDI	Both	Ischemic heart disease	Particulate matter pollution	DALYs (Disability-Adjusted Life Years)	946342.58	14139.92 (1.49%)	933499.77 (98.64%)	-1297.11 (-0.14%)
