# Supplementary material for: Global, regional, and national burden of IHD attributable to PM pollution aged 70 and above: an age-period-cohort modeling and frontiers analysis study
Source: Front Public Health. 2025 Jun 4;13:1573599. doi: 10.3389/fpubh.2025.1573599 (PMC12174465; doi:10.3389/fpubh.2025.1573599)
Supplement: Supplementary file 7 [file Data_Sheet_7.csv]

Location	SDI	Rate of DALYs	Frontier DALYs	Effective difference	Effective difference rank (Age-standardized DALYs rank)
Afghanistan	0.337199997837472	16760.19 (12009.38 to 22104.87)	2509.1	14251.09	188 (188)
Albania	0.706849790878611	5003.46 (3075.72 to 7496.68)	526.67	4476.79	124 (108)
Algeria	0.659500924324217	6195.64 (4080.69 to 8743.57)	858.63	5337.01	137 (122)
American Samoa	0.723727533059592	1305.89 (129.49 to 3002.84)	526.67	779.21	39 (43)
Andorra	0.869444112735696	556.51 (278.14 to 915.22)	298.53	257.98	19 (17)
Antigua and Barbuda	0.749886887369379	2209.54 (840.59 to 4036.72)	360.21	1849.33	71 (60)
Argentina	0.723122972582249	1304.9 (664.31 to 2090.49)	526.67	778.23	38 (42)
Armenia	0.701833194147139	10421.95 (7032.25 to 14015.74)	763.94	9658.01	175 (174)
Australia	0.844252813727575	581.58 (323.76 to 872.91)	337.34	244.23	18 (20)
Austria	0.853837004256539	1352.95 (882.56 to 1860.76)	338.77	1014.18	50 (45)
Azerbaijan	0.694851274415291	11556.59 (6221.31 to 17781.06)	707.34	10849.25	178 (179)
Bahamas	0.805020667882124	1945.46 (718.14 to 3663.43)	360.94	1584.52	66 (54)
Bangladesh	0.492420884955353	6357.59 (4678.28 to 8201.34)	2504.07	3853.52	111 (126)
Barbados	0.746748764251474	2295.98 (973.57 to 3864.67)	418.64	1877.34	72 (62)
Belarus	0.784484710906639	8575.67 (5745.18 to 11953.63)	361.3	8214.37	170 (164)
Belgium	0.853654015777112	709.84 (451.02 to 981.8)	342.01	367.83	26 (26)
Belize	0.610229002222948	2765.35 (1365.52 to 4338.24)	1130.79	1634.57	68 (66)
Benin	0.373486574239249	5523.98 (4157.58 to 7080.46)	2522.85	3001.13	96 (117)
Bermuda	0.821365422389484	547.73 (104.52 to 1077.19)	335.78	211.95	13 (15)
Bhutan	0.473062378179926	5163.3 (3577.33 to 6764.4)	2522.85	2640.45	86 (113)
Bolivia (Plurinational State of)	0.5990107988623	3629.72 (2232.89 to 5798.63)	1154.16	2475.57	81 (82)
Bosnia and Herzegovina	0.72307789321024	7062.21 (4806.42 to 9748.81)	526.67	6535.54	158 (139)
Botswana	0.642721628921122	2699.7 (1519.34 to 4200.27)	905.12	1794.58	70 (65)
Brazil	0.65304388724724	1181.12 (654.88 to 1762.15)	854.45	326.67	24 (37)
Brunei Darussalam	0.810234366947283	600.97 (126.73 to 1211.2)	362.4	238.57	15 (21)
Bulgaria	0.768150939342518	5181.64 (3695.41 to 7399.35)	360.21	4821.43	128 (114)
Burkina Faso	0.285118401552141	7161.9 (4925.73 to 9706.01)	2488.97	4672.93	125 (141)
Cabo Verde	0.53353453903661	7646.34 (5142.36 to 10255.62)	1750.82	5895.52	145 (148)
Cambodia	0.473621490708013	6552.6 (4723.4 to 8534.76)	2516.63	4035.97	115 (128)
Cameroon	0.479691223419746	6767.67 (4825.83 to 9434.55)	2505.91	4261.76	121 (134)
Canada	0.873170679735405	291.69 (103.3 to 538.99)	259.15	32.54	5 (3)
Central African Republic	0.309167689992842	9755.2 (6603.03 to 13501.67)	2488.97	7266.23	164 (170)
Chad	0.240436018662427	7271.01 (5237.01 to 9824.59)	2511.56	4759.45	127 (143)
Chile	0.771514715903929	1329.37 (874.81 to 1820.55)	361.3	968.06	49 (44)
China	0.721629759719777	5747.3 (4178.91 to 7389.59)	513.22	5234.08	133 (119)
Colombia	0.655442912568827	2081.18 (1296.94 to 2992.53)	867.53	1213.64	55 (55)
Comoros	0.475978688247514	4637.09 (3201.52 to 6300.73)	2522.85	2114.24	75 (98)
Congo	0.583075236262154	8778.29 (6228.1 to 11706.35)	1245.13	7533.16	166 (166)
Cook Islands	0.779109954659683	561.12 (0 to 1313.83)	362.4	198.72	11 (18)
Costa Rica	0.700340476999325	1185.57 (741.96 to 1685.31)	654.48	531.09	37 (38)
Coted'Ivoire	0.425941883067361	7936.15 (5823.02 to 10617.24)	2512.54	5423.61	140 (154)
Croatia	0.798341026936276	3482 (2443.18 to 4651.65)	361.3	3120.7	98 (79)
Cuba	0.668729864363244	3460.23 (1718.68 to 5624.6)	733.77	2726.46	88 (78)
Cyprus	0.835630545002355	1656.84 (1116.23 to 2289.5)	337.86	1318.98	59 (48)
Czechia	0.828450433122785	2894.44 (2014.57 to 3836.65)	338.9	2555.55	83 (68)
Democratic People's Republic of Korea	0.569854634067777	7587.49 (5355.89 to 9829.52)	1221.97	6365.52	155 (146)
Democratic Republic of the Congo	0.38317984920136	7615.22 (5147.41 to 10633.15)	2509.1	5106.12	132 (147)
Denmark	0.896424204101212	535.38 (304.97 to 790.86)	238.13	297.25	22 (14)
Djibouti	0.4879583707169	4774.91 (2964.41 to 7119.13)	2514.75	2260.16	79 (104)
Dominica	0.746967184749286	3063.23 (1386.26 to 5087.41)	434.93	2628.3	84 (70)
Dominican Republic	0.619388201281128	4048.13 (1516.27 to 7186.57)	1049.19	2998.94	95 (92)
Ecuador	0.66101705262103	2087.88 (1243.86 to 3134.36)	848.51	1239.37	57 (56)
Egypt	0.6067870937016	20567.72 (15320.81 to 26271.6)	1126.53	19441.18	190 (190)
El Salvador	0.563775187564695	3389.23 (2042.26 to 4895.54)	1262.36	2126.87	76 (76)
Equatorial Guinea	0.657857455522296	6284.46 (3453.21 to 9776.65)	860.99	5423.46	139 (124)
Eritrea	0.403863942828898	5455.24 (3764.01 to 7442.15)	2512.54	2942.7	93 (116)
Estonia	0.844917787360624	741.64 (221.95 to 1454.98)	338.9	402.74	29 (27)
Eswatini	0.58545971329224	4755.02 (2714.27 to 7523.58)	1173.37	3581.65	109 (101)
Ethiopia	0.358823295416803	3859.15 (2900.46 to 4941.41)	2520.4	1338.75	60 (89)
Fiji	0.675051630810876	6256.04 (2101.35 to 10840.55)	769.77	5486.27	141 (123)
France	0.838364875196954	491.62 (300.12 to 710.83)	339.94	151.68	9 (10)
Gabon	0.634691392755259	5104.76 (2935.18 to 7807.43)	948.46	4156.31	117 (109)
Gambia	0.40971415951073	9882.63 (6839.49 to 12986.98)	2512.54	7370.09	165 (171)
Georgia	0.732473604476306	4414.01 (2710.66 to 6221.84)	442.93	3971.08	114 (95)
Ghana	0.564930389658009	6330.1 (4441.82 to 8213.33)	1252.26	5077.84	131 (125)
Greece	0.791854407912829	1735.1 (1197.59 to 2259.86)	360.94	1374.16	63 (51)
Greenland	0.82621033634361	415.32 (15.43 to 1161.67)	338.9	76.43	6 (7)
Grenada	0.668993028326993	3398.46 (1385.59 to 5780.44)	712.79	2685.67	87 (77)
Guam	0.803982202863145	1217.72 (575.25 to 1894.71)	361.3	856.42	44 (41)
Guatemala	0.539972423611408	4571.25 (3050.1 to 6045.84)	1385.79	3185.46	99 (96)
Guinea	0.33640129335069	7826.27 (5689.29 to 10479.14)	2520.4	5305.88	136 (152)
Guyana	0.650812335285137	4986.96 (2357 to 8044.5)	836.14	4150.83	116 (107)
Haiti	0.448278284992742	13461.79 (9595.26 to 18363.9)	2505.91	10955.88	180 (182)
Honduras	0.513037248307344	8402.1 (5835.92 to 11110.43)	2504.07	5898.03	146 (159)
Hungary	0.790754768173338	3792.05 (2596.71 to 5514.89)	362.4	3429.65	106 (87)
Iceland	0.876361679802766	238.13 (41.21 to 523.6)	238.13	0	1.5 (1)
India	0.575401649396992	8028.36 (6154.65 to 9823.54)	1282.55	6745.81	160 (156)
Indonesia	0.656868336261681	4803.88 (3222.12 to 6586.35)	867.53	3936.34	113 (105)
Iran (Islamic Republic of)	0.697207397661899	6825.03 (5045.91 to 8435.28)	724.3	6100.73	150 (136)
Iraq	0.662626230762701	11903.55 (8390.62 to 16046.99)	843.46	11060.1	182 (180)
Ireland	0.873753849787408	508.79 (245.94 to 811.75)	268.14	240.65	16 (12)
Israel	0.809011651557631	1192.32 (824.97 to 1555.05)	361.3	831.02	43 (39)
Italy	0.805773533613512	1166.2 (780.35 to 1562.82)	362.4	803.8	42 (36)
Jamaica	0.683263063531091	1786.4 (972.66 to 2754.29)	733.77	1052.63	52 (53)
Japan	0.871241812572128	533.29 (278.71 to 842.22)	291.24	242.05	17 (13)
Jordan	0.725307226832443	4012.62 (2836.51 to 5330.65)	526.67	3485.95	108 (91)
Kazakhstan	0.725144495100349	7749.91 (5132.27 to 10604.36)	516.58	7233.32	163 (149)
Kenya	0.523768077100117	4116.45 (2845.04 to 5469.64)	2505.91	1610.54	67 (93)
Kiribati	0.527186582842681	6808.97 (4729.42 to 9386.75)	1935.36	4873.61	129 (135)
Kuwait	0.846651054742869	6554.42 (4597.94 to 8643.57)	335.78	6218.64	151 (129)
Kyrgyzstan	0.603979328412055	14066.98 (10056.97 to 18353.5)	1154.16	12912.82	184 (183)
Lao People's Democratic Republic	0.489136091456599	10438.21 (7092.4 to 13960.72)	2514.44	7923.77	168 (175)
Latvia	0.830663516299797	3280.25 (2024.5 to 4825.39)	335.78	2944.47	94 (73)
Lebanon	0.74474635096338	3182.34 (1995.85 to 4618.08)	381.28	2801.06	92 (72)
Lesotho	0.510393065681381	4740.09 (3043.05 to 7384.64)	2515.36	2224.73	78 (100)
Liberia	0.352442451643965	8023.15 (5868.94 to 10742.61)	2488.97	5534.19	142 (155)
Libya	0.725771398888229	8076.8 (5536.27 to 11187.82)	526.67	7550.13	167 (157)
Lithuania	0.856484049109405	3067.84 (1809.71 to 4502.09)	319.3	2748.54	89 (71)
Luxembourg	0.884428955125693	551.68 (292.97 to 844.2)	238.13	313.55	23 (16)
Madagascar	0.40024694263784	6449.28 (4616.66 to 8752.93)	2521.01	3928.27	112 (127)
Malaysia	0.742523828414751	3787.61 (2428.35 to 5313.31)	394.88	3392.73	105 (86)
Maldives	0.650886627343107	1719.95 (910.51 to 2746.11)	862.63	857.33	45 (49)
Mali	0.268579940925684	5142.14 (3657.61 to 6915.6)	2509.72	2632.43	85 (111)
Malta	0.801585033998971	1401.06 (909.4 to 1908.5)	362.4	1038.66	51 (46)
Marshall Islands	0.574091128177309	7052.04 (4247.8 to 10952.59)	1157.03	5895.01	144 (138)
Mauritania	0.498945100442996	7806.7 (5395.82 to 10371)	2520.09	5286.61	134 (150)
Mauritius	0.718260445552653	1038.04 (345.8 to 1862.92)	526.67	511.37	36 (33)
Mexico	0.664575304259183	2684.96 (1682.06 to 3891.89)	781.03	1903.94	74 (64)
Micronesia (Federated States of)	0.587534967103163	7460.97 (4404.8 to 11646.23)	1173.3	6287.67	154 (145)
Monaco	0.908262830989574	705.15 (333.15 to 1130.66)	222.73	482.42	34 (25)
Mongolia	0.617621564638127	10803.44 (7322.61 to 14808)	1021.43	9782.01	176 (176)
Montenegro	0.795800584021403	6646.58 (4184.11 to 10415.13)	360.65	6285.93	153 (131)
Morocco	0.562698300927195	8374 (5480.89 to 11167.13)	1264.38	7109.62	162 (158)
Mozambique	0.326462613636377	3292.63 (2312.74 to 4439.23)	2505.91	786.72	40 (74)
Myanmar	0.533900839611906	8689.14 (6277.65 to 11706.62)	1935.36	6753.78	161 (165)
Namibia	0.617564872149664	4270.7 (2319.36 to 6566.35)	1049.43	3221.27	102 (94)
Nauru	0.625177833565553	2138.14 (297.62 to 4692.19)	982.01	1156.13	53 (58)
Nepal	0.43317463481343	8434.82 (6108.42 to 11012.38)	2508.3	5926.51	147 (160)
Netherlands	0.888464256397732	675.47 (442.87 to 929.28)	233	442.47	32 (23)
New Zealand	0.849442498970719	501.8 (199.35 to 850.29)	338.28	163.52	10 (11)
Nicaragua	0.523958472235925	3760.74 (2608.57 to 5045.71)	2488.97	1271.77	58 (85)
Niger	0.168072773803995	5154.35 (3521.85 to 7480.6)	4361.28	793.07	41 (112)
Nigeria	0.503390832763244	7199.99 (5308.38 to 9144.17)	2521.01	4678.98	126 (142)
Niue	0.726222049709539	1745.62 (179.46 to 3862.65)	526.67	1218.95	56 (52)
North Macedonia	0.750629703270047	6666.55 (4741.5 to 8948.69)	381.28	6285.27	152 (132)
Northern Mariana Islands	0.771535213383281	1572.9 (743.05 to 2477.46)	361.3	1211.59	54 (47)
Norway	0.916132810119013	247.43 (87.27 to 457.02)	227.86	19.57	4 (2)
Oman	0.773391601871737	9695.27 (6799.71 to 12814.22)	361.3	9333.97	173 (169)
Palestine	0.631011665054344	7453.66 (4828.89 to 10156.01)	976.25	6477.41	157 (144)
Panama	0.708864827518009	1039.68 (554.75 to 1707.34)	649.08	390.6	28 (34)
Papua New Guinea	0.417797443084353	7917.98 (5397.03 to 10635.62)	2504.07	5413.91	138 (153)
Paraguay	0.635718098852038	2281.71 (805.29 to 4036.84)	867.53	1414.17	64 (61)
Peru	0.662054036755862	2169.55 (1387.82 to 3104.39)	819.83	1349.72	61 (59)
Philippines	0.651219328702707	6611.32 (4692.35 to 8650.13)	854.45	5756.87	143 (130)
Poland	0.812042808667712	3659.9 (2625.87 to 4791.71)	362.4	3297.5	104 (83)
Portugal	0.744151850665712	360.21 (187.76 to 569.97)	360.21	0	1.5 (6)
Puerto Rico	0.825525846914029	342.01 (85.15 to 660.06)	338.9	3.11	3 (5)
Qatar	0.846860584038945	8479.72 (6104.69 to 11142.22)	335.78	8143.94	169 (161)
Republic of Korea	0.886675266756997	1145.98 (722.44 to 1575.94)	230.43	915.55	47 (35)
Romania	0.768453864365965	3841.2 (2594.37 to 5433.24)	362.4	3478.8	107 (88)
Russian Federation	0.808536004906566	3563.42 (2057.4 to 5618.33)	362.4	3201.02	100 (80)
Rwanda	0.435588705789772	4627.12 (3087.12 to 6436.13)	2488.97	2138.15	77 (97)
Saint Kitts and Nevis	0.754987054945241	824.81 (298.83 to 1435.48)	397.57	427.24	31 (29)
Saint Lucia	0.672509735365292	1727.91 (738.16 to 2936.23)	775.22	952.69	48 (50)
Saint Vincent and the Grenadines	0.637195962512539	3315.42 (1296.45 to 5678.07)	890.47	2424.95	80 (75)
Samoa	0.593392769469481	10043.11 (6696.33 to 13352.72)	1169.76	8873.34	172 (173)
San Marino	0.888005473958106	449.83 (212.29 to 761.12)	238.13	211.7	12 (8)
Sao Tome and Principe	0.505413746708186	5304.43 (3773.67 to 7109.08)	2522.85	2781.58	91 (115)
Saudi Arabia	0.815143493214829	8866.71 (6631.96 to 11543.99)	360.94	8505.77	171 (167)
Senegal	0.408054192634391	8485.97 (6075.56 to 11473.81)	2522.85	5963.12	148 (162)
Serbia	0.792416293685483	7102.76 (4857.59 to 9638.33)	361.3	6741.45	159 (140)
Seychelles	0.730150774629382	1014.9 (354.11 to 1871.47)	511.96	502.93	35 (31)
Sierra Leone	0.3586658807038	8987.57 (6469.86 to 11693.73)	2512.54	6475.03	156 (168)
Slovakia	0.810610529921693	4769.78 (3377.38 to 6317.43)	360.94	4408.84	123 (103)
Slovenia	0.842430731281465	1202.56 (807.88 to 1624.84)	335.78	866.77	46 (40)
Solomon Islands	0.429360316406646	15129.23 (10946.65 to 19727.84)	2519.17	12610.07	183 (186)
Somalia	0.0776881089723748	4640.8 (3049.96 to 6712.06)	4347.62	293.18	21 (99)
South Africa	0.679626598156588	2415.6 (1688.61 to 3182.02)	858.63	1556.98	65 (63)
South Sudan	0.278371125484101	5593.47 (3889.81 to 8057.71)	2512.54	3080.93	97 (118)
Spain	0.769283697979998	488.06 (289.93 to 720.96)	361.3	126.76	8 (9)
Sri Lanka	0.70153493519423	3956.22 (2090.66 to 6390.91)	744.12	3212.1	101 (90)
Sudan	0.54194973514933	14984.52 (10863.78 to 20262.82)	1391.47	13593.06	186 (184)
Sweden	0.886880298870342	304.2 (87.88 to 596.32)	215.03	89.17	7 (4)
Switzerland	0.933059110986638	613.96 (360.75 to 898.17)	191.93	422.03	30 (22)
Tajikistan	0.541511187051998	15045.76 (11035.29 to 19264.18)	1391.47	13654.29	187 (185)
Thailand	0.682547932974593	2099.5 (1426.87 to 2874.91)	737.51	1361.99	62 (57)
Timor-Leste	0.444667618881833	8518.52 (5399.39 to 11632.03)	2515.85	6002.67	149 (163)
Togo	0.408533695477986	7808.35 (5548.26 to 10585.77)	2511.62	5296.73	135 (151)
Tokelau	0.68642562083005	1023.11 (7.84 to 2651.95)	750.73	272.38	20 (32)
Tonga	0.626349935807987	5122.54 (3091.79 to 7375.08)	943.42	4179.12	119 (110)
Trinidad and Tobago	0.768763253980677	3614.32 (1321.67 to 6526.88)	360.94	3253.38	103 (81)
Tunisia	0.682432215876962	5819.43 (3641.18 to 8438.29)	744.12	5075.32	130 (120)
Turkey	0.712692673098478	4759.68 (3378.83 to 6247.42)	526.67	4233.01	120 (102)
Turkmenistan	0.682160775869611	11386.3 (6349.73 to 17648.32)	794.11	10592.19	177 (178)
Tuvalu	0.576620529344684	2868.16 (1501.66 to 4826.76)	1161.99	1706.16	69 (67)
Uganda	0.423261181495743	4976.72 (3653.11 to 6691)	2488.97	2487.75	82 (106)
Ukraine	0.760773912846782	10004.28 (5585.14 to 16170.04)	379.24	9625.04	174 (172)
United Arab Emirates	0.849317734035032	11376.37 (8068.84 to 15010.01)	337.86	11038.51	181 (177)
United Kingdom	0.859000181772086	701.32 (414.37 to 1020.66)	342.01	359.3	25 (24)
United Republic of Tanzania	0.446568273334685	6681.94 (4738.82 to 8937.83)	2505.91	4176.03	118 (133)
United States Virgin Islands	0.821830853383701	806.74 (347.49 to 1382.4)	335.78	470.96	33 (28)
United States of America	0.862448354015145	571.4 (269.75 to 948.79)	336.51	234.89	14 (19)
Uruguay	0.719283444839432	892.88 (345.99 to 1525.09)	518.46	374.42	27 (30)
Uzbekistan	0.662621694181816	18114.39 (12678.38 to 23691.87)	733.77	17380.62	189 (189)
Vanuatu	0.473100705820327	15490.14 (11690.15 to 19518.48)	2516.63	12973.51	185 (187)
Venezuela (Bolivarian Republic of)	0.596513058857335	3061.97 (1638.21 to 4809.3)	1173.07	1888.89	73 (69)
Viet Nam	0.627933720680671	3722.54 (2573.76 to 4917.47)	954.38	2768.17	90 (84)
Yemen	0.450376375244811	13460.77 (8968.09 to 18964.26)	2522.85	10937.92	179 (181)
Zambia	0.505948954434909	6120.59 (4410.58 to 8275.46)	2519.17	3601.42	110 (121)
Zimbabwe	0.473819486202707	6897.06 (5165.56 to 9070.09)	2488.97	4408.1	122 (137)
